# Supplementary material for: Asymmetric tapered multistage solar still with optimized mass transfer equilibrium for ultrahigh water production
Source: Nat Commun. 2025 Nov 12;16:9950. doi: 10.1038/s41467-025-64897-8 (PMC12612217; doi:10.1038/s41467-025-64897-8)
Supplement: Supplementary file 3 — Source data [file 41467_2025_64897_MOESM3_ESM.xlsx]

## Sheet: Fig. 2
	Fig. 2b
		J (L·m-2·h-1)	Error bar	Jprod (L·m-2·h-1)	Error bar
	60°	0.68563	0.05291	0.60089	0.0281
	90°	0.52887	0.07398	0.46478	0.01892
	120°	0.44765	0.03672	0.39332	0.02157
	Fig. 2c
	D (cm)	J (L·m-2·h-1)	Error bar	Jprod (L·m-2·h-1)	Error bar	Ac/Ae
	0.2	0.65503	0.00859	0.59994	0.00787	1.16
	0.5	0.67656	0.00495	0.62372	0.00457	1.44
	0.8	0.69988	0.00393	0.64	0.00361	1.74
	1.2	0.70223	0.000559313	0.5799	0.000478772	2.19
	1.5	0.71497	0.00195	0.53364	0.00356	2.56
	1.8	0.71681	0.000839217	0.46181	0.00269	2.95
	Fig. 2e
		Time (min)	ηc (%)	Error bar
		5	72.655	0.33722
		10	77.5849	1.50151
		15	82.7605	1.18833
		20	85.3451	0.8132
		25	88.5244	0.66402
		30	90.3636	1.36603
		35	90.7824	2.00417
		40	91.4746	0.98552
		45	91.7378	1.61488
		50	92.048	1.564
		55	92.0801	1.66575
		60	91.9718	1.12371
	Fig. 2f
			D (cm)	ΔTV-C (oC)	Error bar
			0.2	1.4	0.1
			0.5	1.46667	0.13275
			0.8	1.5	0.1
			1.2	1.73333	0.05774
			1.5	1.66667	0.11547
			1.8	1.7	0.1
	Fig. 2g
			D (cm)	ηc (%)	Error bar
			0.2	91.5866	0.00281
			0.5	92.194	0.00657
			0.8	91.972	0.01124
			1.2	82.6059	0.02037
			1.5	77.4298	0.01695
			1.8	68.5746	0.00477

## Sheet: Fig. 3
Fig. 3c						Fig. 3g
Number of stages (N)	ηc (%)	Error bar	D (cm)			Time (s)	T (oC)
1	88.7875	0.97923	0.8				0	1	2	3		4	5	6
2	88.8843	0.43187	0.8			0	22.5	22.1	22	21.8	21.7	21.8	21.9	21.8
3	83.8679	0.76678	0.6			1	22.4	22	22.1	21.7	21.7	21.8	21.9	21.8
4	80.2388	0.79702	0.6			2	22.4	22	22	21.7	21.6	21.7	21.9	21.8
5	78.5046	0.82621	0.4			3	22.4	22	22	21.8	21.6	21.8	21.8	21.8
6	78.1809	0.80936	0.4			4	22.4	22	22	21.8	21.7	21.8	21.9	21.8
7	77.6778	0.80489	0.2			5	22.4	22	22	21.7	21.6	21.7	21.8	21.7
8	68.1292	0.6418	0.2			6	22.6	22	22	21.7	21.6	21.7	21.8	21.7
						7	22.7	22.1	22	21.7	21.6	21.7	21.8	21.7
Fig.3d						8	22.9	22.1	22	21.7	21.6	21.8	21.8	21.7
	Vapor		Water			9	23.2	22.1	22	21.7	21.6	21.8	21.8	21.7
Number of stages (N)	J (L·m-2·h-1)	Error bar	J (L·m-2·h-1)	Error bar		10	23.4	22.1	22.1	21.7	21.6	21.8	21.8	21.7
1	0.71563	0.05292	0.63539	0.0281		11	23.6	22.1	22	21.8	21.6	21.8	21.8	21.7
2	0.70981	0.01116	0.63091	0.01928		12	23.7	22.2	22.1	21.8	21.6	21.8	21.9	21.7
3	0.689	0.02646	0.57785	0.02082		13	23.9	22.2	22	21.8	21.6	21.8	21.8	21.7
4	0.71266	0.03083	0.57183	0.03215		14	24.1	22.2	22.1	21.8	21.7	21.8	21.9	21.7
5	0.6714	0.04505	0.52708	0.03018		15	24.3	22.3	22.1	21.8	21.7	21.9	21.9	21.8
6	0.64063	0.05033	0.50085	0.02163		16	24.5	22.3	22.2	21.9	21.7	21.9	21.9	21.8
7	0.60778	0.02	0.47211	0.02		17	24.6	22.3	22.2	21.8	21.7	21.9	21.9	21.8
8	0.58734	0.01	0.40015	0.00577		18	24.8	22.3	22.2	21.9	21.7	21.9	21.9	21.8
						19	24.9	22.4	22.2	21.9	21.7	21.9	21.9	21.8
Fig.3e						20	25.1	22.4	22.2	21.9	21.7	21.9	21.9	21.8
	J (L·m-2·h-1)	Error bar				21	25.2	22.4	22.2	21.9	21.7	21.9	21.9	21.8
Vapor	5.33425	0.11358				22	25.4	22.5	22.2	21.9	21.7	21.9	21.9	21.8
Water	4.31617	0.14699				23	25.5	22.5	22.2	21.9	21.7	21.9	21.9	21.8
						24	25.7	22.5	22.2	21.9	21.7	21.9	21.9	21.8
Fig.3h						25	25.8	22.5	22.2	21.9	21.7	21.9	21.9	21.8
Number of stages (N)	Te (oC)	Error bar				26	25.9	22.6	22.2	21.9	21.7	21.9	21.9	21.8
1	46.4333	0.50332				27	26.1	22.6	22.3	21.9	21.7	21.9	21.9	21.8
2	43.2	0.45826				28	26.2	22.6	22.3	21.9	21.7	21.9	22	21.8
3	41.1	0.34641				29	26.4	22.6	22.3	21.9	21.8	21.9	21.9	21.8
4	37.7667	0.55076				30	26.5	22.7	22.3	21.9	21.7	21.9	21.9	21.8
5	34.5667	0.45092				31	26.6	22.7	22.3	21.9	21.8	21.9	21.9	21.8
6	33.2333	0.45092				32	26.8	22.7	22.3	21.9	21.8	21.9	21.9	21.8
7	30.7333	0.85049				33	26.9	22.8	22.3	21.9	21.8	21.9	21.9	21.8
8	28.7333	0.45092				34	27	22.8	22.3	22	21.8	21.9	21.9	21.8
9	25.02	0.43919				35	27.1	22.8	22.4	21.9	21.8	22	22	21.8
10	22.1783	0.35751				36	27.3	22.9	22.4	22	21.8	22	22	21.8
						37	27.4	22.9	22.4	22	21.8	22	21.9	21.8
						38	27.5	22.9	22.4	22	21.8	21.9	21.9	21.8
						39	27.6	22.9	22.4	22	21.8	22	21.9	21.8
						40	27.7	23	22.4	22	21.8	22	22	21.8
						41	27.8	23	22.4	22	21.8	22	22	21.8
						42	27.9	23.1	22.5	22	21.8	22	22	21.9
						43	28.1	23.1	22.5	22	21.8	22	22	21.8
						44	28.2	23.1	22.5	22	21.8	22	22	21.8
						45	28.3	23.1	22.5	22	21.8	22	22	21.8
						46	28.4	23.2	22.5	22	21.8	22	22	21.8
						47	28.5	23.2	22.5	22	21.8	22	22	21.8
						48	28.6	23.3	22.5	22	21.8	22	22	21.9
						49	28.7	23.3	22.5	22.1	21.8	22	22	21.9
						50	28.8	23.3	22.5	22.1	21.8	22	22	21.8
						51	28.9	23.4	22.6	22.1	21.8	22	22	21.9
						52	29	23.4	22.6	22.1	21.9	22	22	21.8
						53	29.1	23.4	22.6	22.1	21.8	22	22	21.9
						54	29.2	23.5	22.6	22.1	21.9	22	22	21.9
						55	29.3	23.6	22.6	22.1	21.8	22	22	21.9
						56	29.4	23.6	22.6	22.1	21.9	22	22	21.9
						57	29.5	23.6	22.7	22.1	21.9	22	22	21.9
						58	29.6	23.7	22.7	22.1	21.9	22	22	21.9
						59	29.6	23.7	22.7	22.1	21.9	22	22	21.8
						60	29.7	23.7	22.7	22.1	21.9	22	22	21.9
						61	29.8	23.8	22.7	22.1	21.9	22	22	21.9
						62	29.9	23.8	22.7	22.1	21.9	22.1	22	21.9
						63	30	23.8	22.7	22.2	21.9	22.1	22	21.9
						64	30.1	23.9	22.8	22.2	21.9	22.1	22	21.9
						65	30.2	23.9	22.8	22.2	21.9	22.1	22	21.9
						66	30.2	24	22.8	22.2	21.9	22.1	22	21.9
						67	30.3	24	22.8	22.2	21.9	22.1	22	21.9
						68	30.4	24	22.8	22.2	21.9	22.1	22	21.9
						69	30.5	24.1	22.8	22.2	21.9	22.1	22	21.9
						70	30.6	24.1	22.9	22.2	21.9	22.1	22	21.9
						71	30.7	24.2	22.9	22.2	21.9	22.1	22	21.9
						72	30.8	24.2	22.9	22.2	21.9	22.1	22.1	21.9
						73	30.8	24.2	22.9	22.3	22	22.1	22	21.9
						74	30.9	24.3	22.9	22.3	21.9	22.1	22.1	21.9
						75	30.9	24.3	22.9	22.3	22	22.1	22	21.9
						76	31	24.4	23	22.3	22	22.1	22.1	21.9
						77	31.1	24.4	23	22.3	22	22.1	22.1	21.9
						78	31.2	24.4	23	22.3	22	22.1	22.1	21.9
						79	31.2	24.5	23	22.3	22	22.1	22.1	21.9
						80	31.3	24.5	23.1	22.3	22	22.1	22.1	21.9
						81	31.4	24.6	23.1	22.3	22	22.1	22.1	21.9
						82	31.4	24.6	23.1	22.3	22	22.1	22.1	21.9
						83	31.5	24.7	23.1	22.3	22	22.2	22.1	21.9
						84	31.6	24.7	23.1	22.4	22	22.2	22.1	21.9
						85	31.7	24.8	23.2	22.4	22	22.2	22.1	21.9
						86	31.7	24.8	23.2	22.4	22	22.1	22.1	21.9
						87	31.8	24.8	23.2	22.4	22	22.1	22.1	21.9
						88	31.8	24.9	23.2	22.4	22	22.1	22.1	21.9
						89	31.9	24.9	23.2	22.4	22	22.2	22.1	21.9
						90	32	25	23.2	22.4	22	22.2	22.1	21.9
						91	32	25	23.3	22.4	22.1	22.2	22.1	21.9
						92	32.1	25	23.3	22.4	22.1	22.2	22.1	21.9
						93	32.1	25.1	23.3	22.4	22.1	22.2	22.1	21.9
						94	32.2	25.1	23.3	22.4	22	22.2	22.1	21.9
						95	32.2	25.2	23.3	22.5	22.1	22.2	22.1	21.9
						96	32.3	25.2	23.4	22.5	22.1	22.2	22.1	21.9
						97	32.4	25.3	23.4	22.5	22.1	22.2	22.1	21.9
						98	32.4	25.3	23.4	22.5	22.1	22.2	22.1	21.9
						99	32.5	25.3	23.4	22.5	22.1	22.2	22.1	21.9
						100	32.5	25.4	23.5	22.5	22.1	22.2	22.1	21.9
						101	32.6	25.4	23.5	22.5	22.1	22.2	22.1	21.9
						102	32.7	25.5	23.5	22.5	22.1	22.2	22.1	21.9
						103	32.7	25.5	23.5	22.5	22.1	22.2	22.1	21.9
						104	32.8	25.6	23.5	22.6	22.1	22.2	22.1	22
						105	32.8	25.6	23.5	22.6	22.1	22.2	22.2	21.9
						106	32.9	25.6	23.6	22.6	22.1	22.2	22.2	22
						107	32.9	25.7	23.6	22.6	22.1	22.2	22.1	21.9
						108	32.9	25.7	23.6	22.6	22.1	22.2	22.1	22
						109	33	25.8	23.6	22.6	22.1	22.3	22.1	22
						110	33	25.8	23.7	22.6	22.1	22.2	22.2	22
						111	33	25.8	23.7	22.6	22.2	22.2	22.1	22
						112	33.1	25.9	23.7	22.6	22.2	22.3	22.1	22
						113	33.1	25.9	23.7	22.6	22.2	22.3	22.2	22
						114	33.2	26	23.7	22.7	22.2	22.3	22.2	22
						115	33.2	26	23.8	22.7	22.2	22.3	22.2	22
						116	33.2	26	23.8	22.7	22.2	22.3	22.1	22
						117	33.3	26	23.8	22.7	22.2	22.3	22.2	22
						118	33.4	26.1	23.8	22.7	22.2	22.3	22.1	22
						119	33.4	26.1	23.9	22.7	22.2	22.3	22.2	22
						120	33.5	26.2	23.9	22.7	22.2	22.3	22.2	22
						121	33.5	26.2	23.9	22.7	22.2	22.3	22.2	22
						122	33.6	26.3	23.9	22.7	22.2	22.3	22.2	22
						123	33.6	26.3	23.9	22.7	22.2	22.3	22.2	22
						124	33.7	26.3	24	22.8	22.2	22.3	22.2	22
						125	33.7	26.4	24	22.8	22.3	22.3	22.2	22
						126	33.8	26.4	24	22.8	22.2	22.3	22.2	22
						127	33.8	26.5	24	22.8	22.3	22.3	22.2	22
						128	33.8	26.5	24.1	22.8	22.3	22.3	22.2	22
						129	33.9	26.5	24.1	22.8	22.3	22.3	22.2	22
						130	33.9	26.6	24.1	22.8	22.3	22.3	22.2	22
						131	34	26.6	24.1	22.8	22.3	22.3	22.2	22
						132	34	26.6	24.1	22.8	22.3	22.3	22.2	22
						133	34.1	26.7	24.2	22.9	22.3	22.3	22.2	22
						134	34.1	26.7	24.2	22.9	22.3	22.3	22.2	22
						135	34.1	26.8	24.2	22.9	22.3	22.4	22.2	22
						136	34.2	26.8	24.2	22.9	22.3	22.4	22.2	22
						137	34.2	26.8	24.3	22.9	22.3	22.4	22.2	22
						138	34.3	26.9	24.3	22.9	22.3	22.4	22.2	22
						139	34.3	26.9	24.3	22.9	22.3	22.4	22.2	22
						140	34.3	26.9	24.3	22.9	22.3	22.4	22.2	22
						141	34.4	27	24.3	22.9	22.3	22.4	22.2	22
						142	34.4	27	24.4	23	22.3	22.4	22.2	22
						143	34.5	27.1	24.4	23	22.3	22.4	22.2	22
						144	34.5	27.1	24.4	23	22.3	22.4	22.2	22
						145	34.6	27.1	24.4	23	22.4	22.4	22.2	22.1
						146	34.6	27.2	24.5	23	22.4	22.4	22.2	22
						147	34.6	27.2	24.5	23	22.4	22.4	22.2	22
						148	34.7	27.2	24.5	23	22.4	22.4	22.2	22
						149	34.7	27.3	24.5	23	22.4	22.4	22.2	22
						150	34.7	27.3	24.6	23.1	22.4	22.4	22.3	22
						151	34.7	27.3	24.6	23.1	22.4	22.4	22.3	22.1
						152	34.8	27.4	24.6	23.1	22.4	22.4	22.2	22
						153	34.8	27.4	24.6	23.1	22.4	22.4	22.3	22
						154	34.9	27.4	24.6	23.1	22.4	22.4	22.3	22.1
						155	34.9	27.5	24.7	23.1	22.4	22.4	22.3	22
						156	34.9	27.5	24.7	23.1	22.4	22.4	22.3	22.1
						157	34.9	27.5	24.7	23.1	22.4	22.4	22.3	22.1
						158	35	27.6	24.7	23.1	22.4	22.5	22.3	22
						159	35	27.6	24.8	23.2	22.4	22.5	22.3	22.1
						160	35	27.7	24.8	23.2	22.4	22.5	22.3	22
						161	35	27.7	24.8	23.2	22.4	22.5	22.3	22
						162	35.1	27.7	24.8	23.2	22.5	22.5	22.3	22.1
						163	35.1	27.7	24.9	23.2	22.5	22.5	22.3	22.1
						164	35.1	27.8	24.9	23.2	22.5	22.5	22.3	22.1
						165	35.1	27.8	24.9	23.2	22.5	22.5	22.3	22.1
						166	35.1	27.9	24.9	23.2	22.5	22.5	22.3	22.1
						167	35.2	27.9	24.9	23.3	22.5	22.5	22.3	22.1
						168	35.2	27.9	25	23.3	22.5	22.5	22.3	22.1
						169	35.2	27.9	25	23.3	22.5	22.5	22.3	22.1
						170	35.2	28	25	23.3	22.5	22.5	22.3	22.1
						171	35.2	28	25.1	23.3	22.5	22.5	22.3	22
						172	35.2	28.1	25.1	23.3	22.5	22.5	22.3	22.1
						173	35.3	28.1	25.1	23.3	22.5	22.5	22.3	22.1
						174	35.3	28.1	25.1	23.4	22.5	22.5	22.3	22
						175	35.3	28.1	25.1	23.4	22.5	22.5	22.3	22.1
						176	35.3	28.2	25.2	23.4	22.5	22.5	22.3	22.1
						177	35.3	28.2	25.2	23.4	22.6	22.5	22.3	22.1
						178	35.3	28.2	25.2	23.4	22.6	22.5	22.3	22.1
						179	35.4	28.3	25.2	23.4	22.5	22.5	22.3	22.1
						180	35.4	28.3	25.3	23.4	22.6	22.5	22.3	22.1
						181	35.4	28.3	25.3	23.4	22.6	22.5	22.3	22.1
						182	35.4	28.3	25.3	23.5	22.6	22.5	22.3	22.1
						183	35.4	28.4	25.3	23.5	22.6	22.5	22.3	22.1
						184	35.5	28.4	25.4	23.5	22.6	22.5	22.3	22.1
						185	35.5	28.4	25.4	23.5	22.6	22.5	22.3	22.1
						186	35.5	28.5	25.4	23.5	22.6	22.5	22.3	22.1
						187	35.5	28.5	25.4	23.5	22.6	22.6	22.3	22.1
						188	35.5	28.5	25.4	23.5	22.6	22.6	22.3	22.1
						189	35.6	28.6	25.5	23.5	22.6	22.6	22.3	22.1
						190	35.6	28.6	25.5	23.6	22.6	22.6	22.3	22.1
						191	35.6	28.6	25.5	23.6	22.6	22.6	22.3	22.1
						192	35.7	28.6	25.5	23.6	22.6	22.6	22.3	22.1
						193	35.7	28.7	25.5	23.6	22.7	22.6	22.4	22.1
						194	35.7	28.7	25.6	23.6	22.6	22.6	22.3	22.1
						195	35.7	28.7	25.6	23.6	22.7	22.6	22.3	22.1
						196	35.8	28.8	25.6	23.6	22.7	22.6	22.3	22.1
						197	35.8	28.8	25.6	23.6	22.7	22.6	22.3	22.1
						198	35.8	28.8	25.7	23.7	22.7	22.6	22.4	22.1
						199	35.8	28.9	25.7	23.7	22.7	22.6	22.3	22.1
						200	35.9	28.9	25.7	23.7	22.7	22.6	22.3	22.1
						201	35.9	28.9	25.7	23.7	22.7	22.6	22.4	22.1
						202	35.9	28.9	25.8	23.7	22.7	22.6	22.3	22.1
						203	35.9	28.9	25.8	23.7	22.7	22.6	22.4	22.1
						204	35.9	29	25.8	23.7	22.7	22.6	22.4	22.1
						205	36	29	25.8	23.8	22.7	22.6	22.4	22.1
						206	36	29	25.9	23.8	22.7	22.6	22.4	22.1
						207	36	29.1	25.9	23.8	22.7	22.6	22.4	22.1
						208	36.1	29.1	25.9	23.8	22.7	22.6	22.3	22.1
						209	36.1	29.1	25.9	23.8	22.8	22.7	22.4	22.1
						210	36.1	29.1	25.9	23.8	22.8	22.7	22.4	22.1
						211	36.1	29.2	26	23.8	22.8	22.7	22.4	22.1
						212	36.1	29.2	26	23.8	22.8	22.7	22.4	22.1
						213	36.1	29.2	26	23.9	22.8	22.7	22.4	22.1
						214	36.1	29.3	26	23.9	22.8	22.7	22.4	22.1
						215	36.2	29.3	26.1	23.9	22.8	22.7	22.4	22.1
						216	36.3	29.3	26.1	24	22.9	22.7	22.5	22.1
						217	36.3	29.4	26.2	24	22.9	22.7	22.4	22.1
						218	36.3	29.4	26.2	24	22.9	22.7	22.5	22.2
						219	36.3	29.5	26.2	24	22.9	22.8	22.5	22.2
						220	36.3	29.4	26.2	24	22.8	22.7	22.4	22.1
						221	36.3	29.4	26.2	24	22.8	22.7	22.4	22.1
						222	36.3	29.5	26.2	24	22.9	22.7	22.4	22.1
						223	36.4	29.5	26.2	24	22.8	22.7	22.4	22.1
						224	36.4	29.5	26.3	24	22.9	22.7	22.4	22.1
						225	36.4	29.5	26.3	24	22.8	22.7	22.4	22.1
						226	36.5	29.6	26.3	24	22.8	22.7	22.4	22.1
						227	36.4	29.6	26.3	24	22.9	22.7	22.4	22.1
						228	36.5	29.6	26.4	24.1	22.9	22.7	22.4	22.1
						229	36.5	29.6	26.4	24.1	22.9	22.7	22.4	22.1
						230	36.6	29.7	26.5	24.2	23	22.8	22.5	22.2
						231	36.6	29.7	26.5	24.2	23	22.8	22.5	22.2
						232	36.6	29.8	26.5	24.2	23	22.8	22.5	22.2
						233	36.6	29.8	26.5	24.2	23	22.8	22.5	22.2
						234	36.6	29.8	26.5	24.2	23	22.8	22.5	22.2
						235	36.6	29.8	26.6	24.2	23	22.8	22.5	22.2
						236	36.7	29.9	26.6	24.3	23	22.8	22.5	22.2
						237	36.7	29.9	26.6	24.3	23	22.9	22.5	22.2
						238	36.7	29.9	26.6	24.3	23	22.8	22.5	22.2
						239	36.7	29.9	26.7	24.3	23	22.9	22.5	22.2
						240	36.8	30	26.7	24.3	23	22.8	22.5	22.2
						241	36.8	30	26.7	24.3	23	22.8	22.5	22.2
						242	36.8	30	26.7	24.3	23	22.9	22.5	22.2
						243	36.8	30	26.7	24.3	23	22.9	22.5	22.2
						244	36.8	30.1	26.8	24.4	23.1	22.9	22.5	22.2
						245	36.8	30.1	26.7	24.3	23	22.8	22.5	22.1
						246	36.8	30.1	26.8	24.3	23	22.8	22.5	22.2
						247	36.8	30.1	26.8	24.3	23	22.8	22.5	22.1
						248	36.9	30.1	26.8	24.4	23	22.8	22.5	22.1
						249	36.9	30.1	26.8	24.4	23	22.8	22.5	22.1
						250	36.9	30.2	26.8	24.4	23	22.8	22.5	22.1
						251	36.9	30.2	26.9	24.4	23.1	22.8	22.5	22.1
						252	36.9	30.2	26.9	24.4	23	22.8	22.5	22.2
						253	36.9	30.2	26.9	24.4	23.1	22.8	22.5	22.1
						254	36.9	30.3	26.9	24.4	23.1	22.8	22.5	22.1
						255	37	30.3	27	24.5	23.1	22.9	22.5	22.2
						256	37	30.4	27	24.5	23.1	22.9	22.5	22.2
						257	37.1	30.4	27.1	24.5	23.1	22.9	22.5	22.2
						258	37.1	30.4	27.1	24.6	23.2	22.9	22.5	22.2
						259	37.1	30.4	27.1	24.6	23.2	22.9	22.5	22.2
						260	37.1	30.4	27.1	24.6	23.2	22.9	22.5	22.2
						261	37.2	30.5	27.1	24.6	23.2	22.9	22.6	22.2
						262	37.2	30.5	27.2	24.6	23.2	22.9	22.6	22.2
						263	37.2	30.5	27.2	24.6	23.2	23	22.5	22.2
						264	37.2	30.5	27.2	24.7	23.2	23	22.6	22.2
						265	37.2	30.6	27.2	24.6	23.2	23	22.6	22.2
						266	37.3	30.6	27.3	24.7	23.2	23	22.6	22.2
						267	37.3	30.6	27.3	24.7	23.2	23	22.6	22.2
						268	37.3	30.7	27.3	24.7	23.3	23	22.6	22.2
						269	37.3	30.6	27.3	24.7	23.3	23	22.6	22.2
						270	37.3	30.7	27.3	24.7	23.3	23	22.6	22.2
						271	37.3	30.7	27.3	24.8	23.3	23	22.6	22.2
						272	37.3	30.7	27.4	24.8	23.3	23	22.6	22.2
						273	37.3	30.8	27.4	24.8	23.3	23	22.6	22.2
						274	37.3	30.8	27.4	24.8	23.3	23	22.6	22.2
						275	37.3	30.8	27.4	24.8	23.3	23	22.6	22.2
						276	37.3	30.8	27.5	24.8	23.3	23	22.6	22.2
						277	37.3	30.9	27.5	24.8	23.3	23	22.6	22.2
						278	37.3	30.8	27.5	24.8	23.3	23	22.6	22.2
						279	37.3	30.9	27.5	24.9	23.3	23	22.6	22.2
						280	37.3	30.9	27.5	24.9	23.4	23	22.6	22.2
						281	37.3	30.9	27.6	24.9	23.4	23	22.6	22.2
						282	37.3	31	27.6	24.9	23.4	23	22.6	22.2
						283	37.4	31	27.6	24.9	23.4	23	22.6	22.2
						284	37.4	31	27.6	24.9	23.4	23	22.6	22.2
						285	37.3	31	27.6	24.9	23.4	23.1	22.6	22.2
						286	37.3	31	27.7	25	23.4	23	22.6	22.2
						287	37.3	31.1	27.7	25	23.4	23.1	22.6	22.2
						288	37.3	31.1	27.7	25	23.4	23	22.6	22.3
						289	37.3	31.1	27.7	25	23.4	23.1	22.6	22.3
						290	37.3	31.1	27.8	25	23.4	23.1	22.6	22.3
						291	37.4	31.1	27.8	25	23.4	23.1	22.6	22.3
						292	37.4	31.2	27.8	25.1	23.4	23.1	22.6	22.3
						293	37.4	31.2	27.8	25	23.4	23.1	22.6	22.2
						294	37.4	31.2	27.8	25.1	23.5	23.1	22.6	22.3
						295	37.4	31.2	27.9	25.1	23.4	23.1	22.6	22.3
						296	37.5	31.2	27.9	25.1	23.5	23.1	22.6	22.3
						297	37.5	31.3	27.9	25.1	23.5	23.1	22.6	22.3
						298	37.5	31.3	27.9	25.1	23.5	23.1	22.6	22.3
						299	37.5	31.3	27.9	25.1	23.5	23.1	22.6	22.3
						300	37.6	31.4	28	25.2	23.5	23.1	22.6	22.3
						301	37.6	31.4	28	25.2	23.5	23.1	22.7	22.3
						302	37.6	31.4	28	25.2	23.5	23.1	22.7	22.3
						303	37.7	31.4	28	25.2	23.5	23.1	22.7	22.3
						304	37.7	31.4	28	25.2	23.5	23.2	22.7	22.3
						305	37.7	31.4	28.1	25.2	23.5	23.1	22.7	22.3
						306	37.7	31.4	28.1	25.3	23.5	23.2	22.7	22.3
						307	37.7	31.5	28.1	25.3	23.6	23.2	22.7	22.3
						308	37.8	31.5	28.1	25.3	23.6	23.2	22.7	22.3
						309	37.8	31.5	28.1	25.3	23.6	23.2	22.7	22.3
						310	37.8	31.6	28.1	25.3	23.6	23.2	22.7	22.3
						311	37.8	31.6	28.2	25.3	23.6	23.2	22.7	22.4
						312	37.9	31.6	28.2	25.3	23.6	23.2	22.7	22.3
						313	37.8	31.6	28.2	25.3	23.6	23.2	22.7	22.3
						314	37.9	31.6	28.2	25.4	23.6	23.2	22.7	22.4
						315	37.8	31.6	28.2	25.3	23.6	23.1	22.7	22.3
						316	37.9	31.6	28.2	25.3	23.6	23.2	22.7	22.3
						317	37.9	31.6	28.2	25.3	23.6	23.2	22.7	22.3
						318	37.9	31.7	28.3	25.3	23.6	23.2	22.7	22.3
						319	37.9	31.7	28.3	25.4	23.6	23.2	22.7	22.3
						320	37.9	31.7	28.3	25.4	23.6	23.2	22.7	22.3
						321	37.9	31.7	28.3	25.4	23.6	23.2	22.7	22.3
						322	37.9	31.7	28.3	25.4	23.6	23.2	22.7	22.3
						323	38	31.8	28.4	25.4	23.6	23.2	22.7	22.3
						324	38	31.8	28.4	25.5	23.7	23.2	22.7	22.3
						325	38	31.8	28.4	25.5	23.7	23.2	22.7	22.4
						326	38	31.8	28.4	25.5	23.7	23.2	22.7	22.3
						327	38	31.8	28.4	25.5	23.7	23.2	22.7	22.4
						328	38.1	31.9	28.5	25.5	23.7	23.2	22.7	22.4
						329	38.1	31.9	28.5	25.5	23.7	23.2	22.8	22.4
						330	38.1	31.9	28.5	25.6	23.7	23.2	22.7	22.4
						331	38.1	31.9	28.5	25.6	23.7	23.2	22.7	22.4
						332	38.1	31.9	28.5	25.6	23.7	23.2	22.8	22.4
						333	38.1	32	28.5	25.6	23.7	23.3	22.7	22.4
						334	38.2	32	28.6	25.6	23.7	23.3	22.8	22.4
						335	38.1	32	28.6	25.6	23.8	23.3	22.8	22.4
						336	38.2	32	28.6	25.6	23.8	23.3	22.7	22.4
						337	38.2	32	28.6	25.6	23.8	23.3	22.8	22.4
						338	38.2	32	28.6	25.7	23.8	23.3	22.8	22.4
						339	38.2	32.1	28.7	25.7	23.8	23.3	22.8	22.4
						340	38.2	32.1	28.7	25.7	23.8	23.3	22.8	22.4
						341	38.2	32.1	28.7	25.7	23.8	23.3	22.8	22.4
						342	38.2	32.2	28.7	25.7	23.8	23.3	22.8	22.4
						343	38.2	32.2	28.7	25.7	23.8	23.3	22.8	22.4
						344	38.3	32.2	28.8	25.7	23.8	23.3	22.8	22.4
						345	38.2	32.2	28.8	25.8	23.9	23.3	22.8	22.4
						346	38.3	32.2	28.8	25.8	23.9	23.3	22.8	22.4
						347	38.3	32.2	28.8	25.8	23.9	23.4	22.8	22.4
						348	38.3	32.3	28.8	25.8	23.9	23.3	22.8	22.4
						349	38.3	32.3	28.9	25.8	23.9	23.4	22.8	22.4
						350	38.3	32.3	28.9	25.8	23.9	23.4	22.8	22.4
						351	38.3	32.3	28.9	25.8	23.9	23.4	22.8	22.4
						352	38.3	32.3	28.9	25.8	23.9	23.4	22.8	22.4
						353	38.3	32.4	28.9	25.9	23.9	23.4	22.8	22.5
						354	38.4	32.4	28.9	25.9	23.9	23.4	22.8	22.4
						355	38.4	32.4	28.9	25.9	23.9	23.4	22.8	22.5
						356	38.4	32.4	29	25.9	23.9	23.4	22.8	22.5
						357	38.4	32.4	29	25.9	24	23.4	22.9	22.5
						358	38.4	32.4	29	25.9	24	23.4	22.8	22.5
						359	38.4	32.5	29	25.9	24	23.4	22.8	22.5
						360	38.4	32.5	29	26	24	23.4	22.9	22.5
						361	38.5	32.5	29.1	26	24	23.4	22.9	22.5
						362	38.5	32.5	29.1	26	24	23.4	22.9	22.5
						363	38.5	32.5	29.1	26	24	23.4	22.9	22.5
						364	38.5	32.6	29.1	26	24	23.4	22.9	22.5
						365	38.5	32.6	29.1	26	24	23.4	22.9	22.5
						366	38.5	32.6	29.2	26.1	24	23.4	22.9	22.5
						367	38.5	32.6	29.2	26.1	24.1	23.5	22.9	22.5
						368	38.5	32.6	29.2	26.1	24	23.5	22.9	22.5
						369	38.5	32.6	29.2	26.1	24.1	23.5	22.9	22.5
						370	38.5	32.7	29.2	26.1	24.1	23.5	22.9	22.5
						371	38.6	32.7	29.3	26.1	24.1	23.5	22.9	22.5
						372	38.6	32.7	29.2	26.1	24.1	23.5	22.9	22.5
						373	38.6	32.7	29.3	26.1	24.1	23.5	22.9	22.5
						374	38.6	32.7	29.3	26.1	24.1	23.5	22.9	22.5
						375	38.6	32.7	29.3	26.2	24.1	23.5	22.9	22.5
						376	38.6	32.8	29.3	26.2	24.1	23.5	22.9	22.5
						377	38.6	32.8	29.3	26.2	24.1	23.5	22.9	22.5
						378	38.6	32.8	29.4	26.2	24.1	23.5	22.9	22.6
						379	38.6	32.8	29.4	26.2	24.2	23.5	22.9	22.6
						380	38.6	32.8	29.4	26.2	24.2	23.5	23	22.6
						381	38.7	32.8	29.4	26.3	24.2	23.6	23	22.6
						382	38.7	32.8	29.4	26.3	24.2	23.6	23	22.6
						383	38.7	32.9	29.4	26.3	24.2	23.6	23	22.6
						384	38.7	32.9	29.5	26.3	24.2	23.6	22.9	22.6
						385	38.7	32.9	29.5	26.3	24.2	23.6	23	22.6
						386	38.8	32.9	29.5	26.3	24.2	23.6	23	22.6
						387	38.8	32.9	29.5	26.3	24.2	23.6	23	22.6
						388	38.8	33	29.5	26.4	24.2	23.6	23	22.6
						389	38.8	33	29.5	26.4	24.3	23.6	23	22.6
						390	38.7	32.9	29.5	26.3	24.2	23.6	22.9	22.5
						391	38.7	32.9	29.5	26.3	24.2	23.6	22.9	22.5
						392	38.8	32.9	29.5	26.3	24.2	23.6	22.9	22.5
						393	38.7	33	29.6	26.4	24.2	23.6	22.9	22.5
						394	38.8	33	29.6	26.4	24.2	23.6	22.9	22.6
						395	38.8	33	29.6	26.4	24.2	23.6	22.9	22.6
						396	38.8	33	29.6	26.4	24.3	23.6	22.9	22.6
						397	38.8	33	29.6	26.4	24.3	23.6	23	22.6
						398	38.8	33.1	29.6	26.4	24.3	23.6	23	22.5
						399	38.8	33.1	29.7	26.5	24.3	23.6	23	22.6
						400	38.8	33.1	29.7	26.5	24.3	23.6	23	22.6
						401	38.8	33.1	29.7	26.5	24.3	23.6	23	22.6
						402	38.8	33.1	29.7	26.5	24.3	23.6	23	22.6
						403	38.8	33.1	29.7	26.5	24.3	23.6	23	22.6
						404	38.9	33.1	29.7	26.5	24.3	23.6	23	22.6
						405	38.9	33.1	29.7	26.5	24.3	23.6	23	22.6
						406	38.9	33.2	29.8	26.5	24.3	23.7	23	22.6
						407	38.9	33.2	29.8	26.6	24.4	23.7	23	22.6
						408	38.9	33.2	29.8	26.6	24.4	23.7	23	22.6
						409	38.9	33.2	29.8	26.6	24.4	23.7	23	22.6
						410	39	33.2	29.8	26.6	24.4	23.7	23	22.6
						411	39	33.2	29.8	26.6	24.4	23.7	23	22.6
						412	39	33.3	29.9	26.6	24.4	23.7	23	22.6
						413	39	33.3	29.9	26.6	24.4	23.7	23	22.6
						414	39.1	33.3	29.9	26.6	24.4	23.7	23	22.6
						415	39.1	33.3	29.9	26.7	24.4	23.7	23	22.6
						416	39.1	33.3	29.9	26.6	24.4	23.7	23	22.6
						417	39.1	33.3	29.9	26.7	24.4	23.7	23	22.6
						418	39.1	33.4	29.9	26.7	24.5	23.7	23	22.6
						419	39.1	33.4	30	26.7	24.5	23.7	23.1	22.6
						420	39.1	33.4	30	26.7	24.5	23.7	23.1	22.6
						421	39.1	33.4	30	26.7	24.5	23.7	23	22.6
						422	39.1	33.4	30	26.7	24.5	23.7	23.1	22.6
						423	39.1	33.4	30	26.8	24.5	23.8	23.1	22.7
						424	39.1	33.4	30.1	26.8	24.5	23.8	23.1	22.7
						425	39.1	33.5	30.1	26.8	24.5	23.8	23.1	22.6
						426	39.1	33.5	30.1	26.8	24.5	23.8	23.1	22.7
						427	39.2	33.5	30.1	26.8	24.5	23.8	23.1	22.7
						428	39.2	33.5	30.1	26.8	24.6	23.8	23.1	22.7
						429	39.2	33.5	30.1	26.8	24.6	23.8	23.1	22.7
						430	39.2	33.5	30.1	26.8	24.6	23.8	23.1	22.7
						431	39.2	33.5	30.1	26.9	24.6	23.8	23.1	22.7
						432	39.2	33.6	30.2	26.9	24.6	23.8	23.1	22.7
						433	39.2	33.6	30.2	26.9	24.6	23.8	23.1	22.7
						434	39.2	33.6	30.2	26.9	24.6	23.8	23.1	22.7
						435	39.2	33.6	30.2	26.9	24.6	23.8	23.1	22.7
						436	39.2	33.6	30.2	26.9	24.6	23.8	23.1	22.7
						437	39.2	33.6	30.3	26.9	24.6	23.9	23.1	22.7
						438	39.3	33.6	30.3	27	24.7	23.9	23.1	22.7
						439	39.3	33.7	30.3	27	24.6	23.9	23.1	22.7
						440	39.3	33.7	30.3	27	24.7	23.9	23.1	22.7
						441	39.3	33.7	30.3	27	24.7	23.9	23.1	22.7
						442	39.3	33.7	30.3	27	24.7	23.9	23.1	22.7
						443	39.3	33.7	30.3	27	24.7	23.9	23.1	22.7
						444	39.3	33.7	30.3	27	24.7	23.9	23.1	22.7
						445	39.3	33.7	30.4	27	24.7	23.9	23.1	22.7
						446	39.4	33.8	30.4	27.1	24.7	23.9	23.2	22.7
						447	39.4	33.8	30.4	27.1	24.7	23.9	23.2	22.7
						448	39.4	33.8	30.4	27.1	24.7	23.9	23.2	22.7
						449	39.4	33.8	30.4	27.1	24.7	23.9	23.2	22.7
						450	39.4	33.8	30.4	27.1	24.7	23.9	23.2	22.7
						451	39.4	33.8	30.5	27.1	24.8	23.9	23.2	22.7
						452	39.4	33.9	30.5	27.1	24.8	23.9	23.2	22.7
						453	39.4	33.8	30.5	27.2	24.8	24	23.2	22.7
						454	39.4	33.9	30.5	27.2	24.8	23.9	23.2	22.7
						455	39.4	33.9	30.5	27.2	24.8	24	23.2	22.7
						456	39.5	33.9	30.5	27.2	24.8	24	23.2	22.7
						457	39.4	33.9	30.5	27.2	24.8	24	23.2	22.7
						458	39.5	33.9	30.6	27.2	24.8	24	23.2	22.7
						459	39.5	33.9	30.6	27.2	24.8	24	23.2	22.7
						460	39.4	34	30.6	27.2	24.8	24	23.2	22.7
						461	39.4	34	30.6	27.2	24.8	24	23.2	22.7
						462	39.5	34	30.6	27.3	24.9	24	23.2	22.8
						463	39.5	34	30.6	27.3	24.9	24	23.2	22.7
						464	39.5	34	30.6	27.3	24.9	24	23.2	22.8
						465	39.5	34	30.7	27.3	24.9	24	23.2	22.8
						466	39.5	34	30.7	27.3	24.9	24	23.2	22.8
						467	39.5	34	30.7	27.3	24.9	24	23.2	22.7
						468	39.5	34.1	30.7	27.3	24.9	24	23.2	22.8
						469	39.5	34.1	30.7	27.3	24.9	24	23.2	22.8
						470	39.5	34.1	30.7	27.4	24.9	24.1	23.2	22.8
						471	39.5	34.1	30.7	27.4	24.9	24	23.3	22.8
						472	39.6	34.1	30.7	27.4	24.9	24.1	23.2	22.8
						473	39.6	34.2	30.8	27.4	24.9	24.1	23.3	22.8
						474	39.6	34.2	30.8	27.4	24.9	24.1	23.3	22.8
						475	39.6	34.2	30.8	27.4	25	24.1	23.3	22.8
						476	39.6	34.2	30.8	27.4	25	24.1	23.3	22.8
						477	39.6	34.2	30.8	27.5	25	24.1	23.3	22.8
						478	39.6	34.2	30.8	27.4	25	24.1	23.3	22.8
						479	39.6	34.2	30.8	27.4	25	24.1	23.3	22.8
						480	39.7	34.2	30.8	27.5	25	24.1	23.3	22.8
						481	39.7	34.2	30.9	27.5	25	24.1	23.3	22.8
						482	39.7	34.2	30.9	27.5	25	24.1	23.3	22.8
						483	39.7	34.3	30.9	27.5	25.1	24.1	23.3	22.8
						484	39.7	34.3	30.9	27.5	25.1	24.1	23.3	22.8
						485	39.7	34.3	30.9	27.5	25.1	24.2	23.3	22.8
						486	39.7	34.3	30.9	27.5	25.1	24.2	23.3	22.8
						487	39.7	34.3	30.9	27.6	25.1	24.1	23.3	22.8
						488	39.7	34.3	31	27.6	25.1	24.2	23.3	22.8
						489	39.7	34.3	31	27.6	25.1	24.2	23.3	22.8
						490	39.8	34.4	31	27.6	25.1	24.2	23.3	22.8
						491	39.8	34.4	31	27.6	25.1	24.2	23.4	22.8
						492	39.8	34.4	31	27.6	25.1	24.2	23.3	22.8
						493	39.8	34.4	31	27.6	25.1	24.2	23.3	22.8
						494	39.8	34.4	31	27.6	25.1	24.2	23.4	22.8
						495	39.7	34.3	31	27.6	25.1	24.2	23.3	22.8
						496	39.8	34.4	31	27.6	25.1	24.2	23.3	22.8
						497	39.8	34.4	31	27.6	25.1	24.2	23.3	22.8
						498	39.8	34.4	31	27.6	25.1	24.2	23.3	22.8
						499	39.8	34.4	31	27.6	25.1	24.2	23.3	22.8
						500	39.8	34.5	31.1	27.7	25.2	24.3	23.4	22.9
						501	39.8	34.5	31.1	27.7	25.2	24.3	23.4	22.8
						502	39.8	34.5	31.2	27.7	25.2	24.3	23.4	22.9
						503	39.8	34.5	31.2	27.7	25.3	24.3	23.4	22.9
						504	39.8	34.5	31.2	27.7	25.2	24.3	23.4	22.9
						505	39.9	34.5	31.2	27.8	25.2	24.3	23.4	22.9
						506	39.8	34.5	31.2	27.8	25.3	24.3	23.4	22.9
						507	39.9	34.6	31.2	27.8	25.3	24.3	23.4	22.9
						508	39.9	34.6	31.2	27.8	25.3	24.3	23.4	22.9
						509	39.9	34.6	31.2	27.8	25.3	24.3	23.4	22.9
						510	39.8	34.5	31.2	27.8	25.2	24.3	23.4	22.8
						511	39.9	34.5	31.2	27.8	25.2	24.3	23.4	22.8
						512	39.9	34.5	31.2	27.8	25.2	24.3	23.4	22.8
						513	39.9	34.6	31.2	27.8	25.3	24.3	23.4	22.9
						514	39.9	34.6	31.2	27.8	25.3	24.3	23.4	22.8
						515	39.9	34.6	31.2	27.8	25.3	24.3	23.4	22.8
						516	39.9	34.6	31.3	27.8	25.3	24.3	23.4	22.8
						517	39.9	34.6	31.3	27.8	25.3	24.3	23.4	22.8
						518	39.9	34.6	31.3	27.9	25.3	24.3	23.4	22.8
						519	40	34.6	31.3	27.9	25.3	24.3	23.4	22.9
						520	39.9	34.7	31.3	27.9	25.3	24.3	23.4	22.9
						521	40	34.7	31.3	27.9	25.3	24.3	23.4	22.9
						522	40	34.7	31.3	27.9	25.3	24.3	23.4	22.9
						523	40	34.7	31.3	27.9	25.3	24.3	23.4	22.9
						524	40	34.7	31.4	27.9	25.4	24.4	23.4	22.9
						525	40	34.7	31.4	27.9	25.4	24.4	23.4	22.9
						526	40	34.7	31.4	28	25.4	24.4	23.5	22.9
						527	40	34.7	31.4	27.9	25.4	24.4	23.4	22.9
						528	40	34.7	31.4	27.9	25.4	24.4	23.5	22.9
						529	40	34.8	31.4	28	25.4	24.4	23.4	22.9
						530	39.9	34.7	31.4	28	25.4	24.4	23.4	22.9
						531	40	34.8	31.5	28	25.4	24.4	23.4	22.9
						532	40	34.8	31.5	28	25.4	24.4	23.5	22.9
						533	40	34.8	31.5	28	25.4	24.4	23.5	22.9
						534	40	34.8	31.5	28	25.4	24.4	23.5	22.9
						535	40	34.8	31.5	28	25.5	24.4	23.5	22.9
						536	40	34.8	31.5	28.1	25.4	24.4	23.5	22.9
						537	40	34.8	31.5	28.1	25.5	24.4	23.5	22.9
						538	40.1	34.8	31.5	28.1	25.5	24.4	23.5	22.9
						539	40.1	34.8	31.5	28.1	25.5	24.4	23.5	22.9
						540	40.1	34.9	31.5	28.1	25.5	24.4	23.5	22.9
						541	40.1	34.8	31.6	28.1	25.5	24.5	23.5	22.9
						542	40.1	34.9	31.6	28.1	25.5	24.5	23.5	22.9
						543	40.1	34.9	31.6	28.1	25.5	24.5	23.5	22.9
						544	40.1	34.9	31.6	28.2	25.5	24.5	23.5	22.9
						545	40.2	34.9	31.6	28.2	25.5	24.5	23.5	22.9
						546	40.1	34.9	31.6	28.2	25.5	24.5	23.5	22.9
						547	40.2	34.9	31.6	28.2	25.5	24.5	23.5	22.9
						548	40.2	34.9	31.7	28.2	25.6	24.5	23.5	22.9
						549	40.2	35	31.6	28.2	25.6	24.5	23.5	22.9
						550	40.2	35	31.7	28.2	25.6	24.5	23.5	22.9
						551	40.2	35	31.7	28.2	25.6	24.5	23.5	22.9
						552	40.2	35	31.7	28.2	25.6	24.5	23.5	22.9
						553	40.2	35	31.7	28.2	25.6	24.5	23.5	22.9
						554	40.2	35	31.7	28.2	25.6	24.5	23.5	22.9
						555	40.2	35	31.7	28.3	25.6	24.5	23.5	22.9
						556	40.2	35	31.7	28.3	25.6	24.5	23.5	22.9
						557	40.3	35	31.8	28.3	25.6	24.6	23.5	22.9
						558	40.3	35.1	31.8	28.3	25.6	24.6	23.5	22.9
						559	40.3	35.1	31.7	28.3	25.6	24.6	23.5	22.9
						560	40.4	35.1	31.8	28.4	25.7	24.6	23.6	23
						561	40.3	35.1	31.8	28.4	25.7	24.6	23.6	23
						562	40.4	35.2	31.9	28.4	25.7	24.6	23.6	23
						563	40.4	35.2	31.9	28.4	25.7	24.6	23.6	23
						564	40.4	35.2	31.9	28.4	25.8	24.7	23.6	23
						565	40.4	35.2	31.9	28.4	25.8	24.7	23.6	23
						566	40.4	35.2	31.9	28.4	25.7	24.6	23.6	23
						567	40.4	35.2	31.9	28.5	25.8	24.7	23.6	23
						568	40.4	35.2	31.9	28.4	25.8	24.7	23.7	23
						569	40.4	35.2	31.9	28.5	25.8	24.7	23.6	23
						570	40.4	35.2	31.9	28.5	25.8	24.7	23.6	23
						571	40.4	35.2	32	28.5	25.8	24.7	23.6	23
						572	40.4	35.2	32	28.5	25.8	24.7	23.6	23
						573	40.5	35.2	32	28.5	25.8	24.7	23.6	23
						574	40.5	35.3	32	28.5	25.8	24.7	23.6	23
						575	40.4	35.2	31.9	28.5	25.8	24.6	23.6	22.9
						576	40.4	35.2	32	28.4	25.8	24.6	23.6	23
						577	40.4	35.2	32	28.5	25.8	24.7	23.6	22.9
						578	40.4	35.2	31.9	28.5	25.8	24.7	23.6	23
						579	40.4	35.2	32	28.5	25.8	24.7	23.6	22.9
						580	40.5	35.3	32	28.6	25.9	24.7	23.7	23
						581	40.5	35.3	32.1	28.6	25.9	24.7	23.7	23
						582	40.5	35.4	32.1	28.6	25.9	24.8	23.7	23
						583	40.5	35.4	32.1	28.6	25.9	24.8	23.7	23
						584	40.5	35.4	32.1	28.6	25.9	24.8	23.7	23
						585	40.6	35.4	32.1	28.6	25.9	24.8	23.7	23
						586	40.5	35.4	32.1	28.6	25.9	24.8	23.7	23
						587	40.5	35.4	32.1	28.6	25.9	24.8	23.7	23
						588	40.5	35.4	32.1	28.6	25.9	24.8	23.7	23
						589	40.5	35.4	32.1	28.7	25.9	24.8	23.7	23
						590	40.5	35.4	32.2	28.7	26	24.8	23.7	23
						591	40.6	35.4	32.2	28.7	26	24.8	23.7	23
						592	40.5	35.4	32.2	28.7	26	24.8	23.7	23
						593	40.6	35.4	32.2	28.7	26	24.8	23.7	23
						594	40.6	35.5	32.2	28.7	26	24.8	23.7	23
						595	40.6	35.5	32.2	28.7	26	24.8	23.7	23
						596	40.6	35.5	32.2	28.7	26	24.8	23.7	23
						597	40.6	35.5	32.2	28.7	26	24.8	23.7	23
						598	40.6	35.5	32.3	28.7	26	24.8	23.7	23
						599	40.7	35.5	32.2	28.7	26	24.8	23.7	23
						600	40.7	35.5	32.2	28.8	26	24.9	23.7	23.1
						601	40.7	35.5	32.2	28.8	26	24.8	23.7	23
						602	40.7	35.5	32.3	28.8	26.1	24.9	23.7	23.1
						603	40.7	35.5	32.3	28.8	26	24.9	23.7	23
						604	40.7	35.5	32.3	28.8	26.1	24.9	23.7	23
						605	40.6	35.6	32.3	28.8	26.1	24.9	23.7	23
						606	40.7	35.6	32.3	28.8	26.1	24.9	23.7	23
						607	40.7	35.6	32.3	28.8	26.1	24.9	23.7	23
						608	40.7	35.6	32.3	28.8	26.1	24.9	23.8	23
						609	40.7	35.6	32.3	28.8	26.1	24.9	23.8	23
						610	40.7	35.6	32.3	28.9	26.1	24.9	23.8	23
						611	40.7	35.6	32.4	28.9	26.1	24.9	23.8	23.1
						612	40.7	35.6	32.4	28.9	26.1	24.9	23.8	23.1
						613	40.7	35.6	32.4	28.9	26.1	24.9	23.8	23.1
						614	40.8	35.6	32.4	28.9	26.1	24.9	23.8	23.1
						615	40.8	35.7	32.4	28.9	26.1	24.9	23.8	23.1
						616	40.8	35.7	32.4	28.9	26.1	25	23.8	23.1
						617	40.8	35.7	32.4	28.9	26.2	24.9	23.8	23.1
						618	40.9	35.7	32.4	28.9	26.2	24.9	23.8	23
						619	40.9	35.7	32.4	28.9	26.2	25	23.8	23.1
						620	40.9	35.7	32.5	28.9	26.2	25	23.8	23.1
						621	40.9	35.7	32.5	29	26.2	25	23.8	23.1
						622	40.9	35.7	32.5	29	26.2	25	23.8	23.1
						623	40.9	35.7	32.5	29	26.2	25	23.8	23.1
						624	40.9	35.7	32.5	29	26.2	25	23.8	23.1
						625	40.9	35.8	32.5	29	26.2	25	23.8	23.1
						626	41	35.8	32.5	29	26.2	25	23.8	23.1
						627	41	35.8	32.5	29	26.2	25	23.8	23.1
						628	40.9	35.8	32.5	29	26.2	25	23.8	23.1
						629	41	35.8	32.5	29	26.3	25	23.8	23.1
						630	41	35.8	32.5	29	26.3	25	23.8	23.1
						631	40.9	35.8	32.6	29.1	26.3	25	23.8	23.1
						632	40.9	35.8	32.6	29	26.3	25	23.8	23.1
						633	40.9	35.8	32.6	29.1	26.3	25.1	23.8	23.1
						634	41	35.8	32.6	29.1	26.3	25	23.8	23.1
						635	41	35.8	32.6	29.1	26.3	25.1	23.8	23.1
						636	41	35.8	32.6	29.1	26.3	25	23.8	23.1
						637	41	35.9	32.6	29.1	26.3	25.1	23.8	23.1
						638	41	35.9	32.6	29.1	26.3	25.1	23.8	23.1
						639	41	35.9	32.6	29.1	26.3	25.1	23.9	23.1
						640	41	35.9	32.6	29.1	26.3	25.1	23.9	23.1
						641	40.9	35.9	32.7	29.1	26.3	25.1	23.9	23.1
						642	41	35.9	32.7	29.2	26.3	25.1	23.9	23.1
						643	40.9	35.9	32.7	29.2	26.4	25.1	23.9	23.1
						644	41	35.9	32.7	29.2	26.4	25.1	23.9	23.1
						645	41	35.9	32.7	29.2	26.4	25.1	23.9	23.1
						646	40.9	36	32.7	29.2	26.4	25.1	23.9	23.1
						647	41	36	32.7	29.2	26.4	25.1	23.9	23.1
						648	40.9	36	32.7	29.2	26.4	25.1	23.9	23.1
						649	40.9	36	32.7	29.2	26.4	25.1	23.9	23.1
						650	40.9	36	32.7	29.2	26.4	25.1	23.9	23.1
						651	40.9	36	32.7	29.2	26.4	25.1	23.9	23.1
						652	40.9	36	32.8	29.2	26.4	25.1	23.9	23.1
						653	40.9	36	32.8	29.3	26.4	25.2	23.9	23.1
						654	40.9	36	32.8	29.3	26.5	25.1	23.9	23.1
						655	41	36.1	32.8	29.3	26.5	25.2	24	23.2
						656	41	36.1	32.9	29.3	26.5	25.2	24	23.2
						657	41.1	36.1	32.9	29.4	26.5	25.2	24	23.2
						658	41.1	36.1	32.9	29.4	26.5	25.2	24	23.2
						659	41.1	36.1	32.9	29.4	26.5	25.2	24	23.2
						660	41	36.1	32.8	29.3	26.5	25.2	23.9	23.2
						661	41.1	36.1	32.8	29.3	26.5	25.2	23.9	23.1
						662	41.1	36.1	32.8	29.3	26.5	25.2	23.9	23.1
						663	41.1	36.1	32.9	29.3	26.5	25.2	23.9	23.1
						664	41.1	36.1	32.9	29.4	26.5	25.2	23.9	23.1
						665	41.1	36.2	32.9	29.4	26.6	25.3	24	23.2
						666	41.1	36.2	33	29.4	26.6	25.3	24	23.2
						667	41.1	36.2	33	29.4	26.6	25.3	24	23.2
						668	41.1	36.2	33	29.4	26.6	25.3	24	23.2
						669	41.1	36.2	33	29.5	26.6	25.3	24	23.2
						670	41.1	36.2	33	29.5	26.6	25.3	24	23.2
						671	41.1	36.2	33	29.5	26.6	25.3	24	23.2
						672	41.2	36.2	33	29.5	26.6	25.3	24	23.2
						673	41.2	36.2	33	29.5	26.6	25.3	24	23.2
						674	41.2	36.2	33	29.5	26.6	25.3	24	23.2
						675	41.1	36.2	33	29.4	26.6	25.3	24	23.2
						676	41.1	36.2	33	29.5	26.6	25.3	24	23.1
						677	41.2	36.2	33	29.5	26.6	25.3	24	23.1
						678	41.2	36.2	33	29.5	26.6	25.3	24	23.2
						679	41.2	36.2	33	29.5	26.6	25.3	24	23.1
						680	41.2	36.2	33	29.5	26.6	25.3	24	23.1
						681	41.2	36.3	33	29.5	26.6	25.3	24	23.2
						682	41.2	36.3	33	29.5	26.6	25.3	24	23.1
						683	41.2	36.3	33.1	29.5	26.6	25.3	24	23.1
						684	41.2	36.3	33.1	29.5	26.7	25.3	24	23.1
						685	41.3	36.3	33.1	29.6	26.7	25.4	24.1	23.2
						686	41.3	36.4	33.1	29.6	26.7	25.4	24.1	23.2
						687	41.3	36.3	33.1	29.6	26.7	25.4	24.1	23.2
						688	41.3	36.4	33.1	29.6	26.7	25.4	24.1	23.2
						689	41.3	36.4	33.1	29.6	26.7	25.4	24.1	23.2
						690	41.3	36.4	33.2	29.6	26.7	25.4	24.1	23.2
						691	41.3	36.4	33.2	29.7	26.8	25.4	24.1	23.2
						692	41.4	36.4	33.2	29.6	26.8	25.4	24.1	23.2
						693	41.4	36.4	33.2	29.6	26.8	25.5	24.1	23.2
						694	41.4	36.4	33.2	29.7	26.8	25.4	24.1	23.2
						695	41.5	36.4	33.2	29.7	26.8	25.4	24.1	23.2
						696	41.5	36.5	33.2	29.7	26.8	25.4	24.1	23.2
						697	41.5	36.5	33.2	29.7	26.8	25.5	24.1	23.2
						698	41.5	36.5	33.2	29.7	26.8	25.5	24.1	23.2
						699	41.5	36.5	33.3	29.7	26.8	25.5	24.1	23.2
						700	41.6	36.5	33.3	29.7	26.8	25.5	24.1	23.2
						701	41.6	36.5	33.3	29.7	26.8	25.5	24.1	23.2
						702	41.6	36.5	33.3	29.7	26.8	25.5	24.2	23.3
						703	41.6	36.5	33.3	29.7	26.9	25.5	24.1	23.2
						704	41.6	36.5	33.3	29.8	26.9	25.5	24.1	23.3
						705	41.6	36.5	33.3	29.8	26.9	25.5	24.1	23.2
						706	41.5	36.5	33.3	29.8	26.9	25.5	24.1	23.2
						707	41.6	36.5	33.3	29.8	26.9	25.5	24.1	23.2
						708	41.6	36.5	33.3	29.8	26.9	25.5	24.1	23.2
						709	41.5	36.6	33.3	29.8	26.9	25.5	24.1	23.2
						710	41.5	36.6	33.3	29.8	26.9	25.5	24.2	23.2
						711	41.5	36.6	33.3	29.8	26.9	25.5	24.2	23.3
						712	41.5	36.6	33.4	29.8	26.9	25.5	24.1	23.2
						713	41.5	36.6	33.4	29.8	26.9	25.6	24.2	23.2
						714	41.5	36.6	33.4	29.8	26.9	25.5	24.2	23.3
						715	41.5	36.6	33.4	29.9	26.9	25.5	24.2	23.3
						716	41.5	36.6	33.4	29.8	27	25.6	24.2	23.3
						717	41.5	36.6	33.4	29.9	27	25.6	24.2	23.3
						718	41.5	36.6	33.4	29.9	27	25.5	24.2	23.3
						719	41.5	36.7	33.4	29.9	27	25.6	24.2	23.3
						720	41.5	36.7	33.4	29.9	27	25.6	24.2	23.3
						721	41.5	36.7	33.4	29.9	27	25.6	24.2	23.3
						722	41.5	36.7	33.4	29.9	27	25.6	24.2	23.3
						723	41.5	36.7	33.4	29.9	27	25.6	24.2	23.3
						724	41.5	36.7	33.5	29.9	27	25.6	24.2	23.2
						725	41.5	36.7	33.5	29.9	27	25.6	24.2	23.3
						726	41.5	36.7	33.5	29.9	27	25.6	24.2	23.3
						727	41.5	36.7	33.5	29.9	27	25.6	24.2	23.3
						728	41.5	36.7	33.5	30	27	25.6	24.2	23.3
						729	41.5	36.7	33.5	30	27	25.6	24.2	23.3
						730	41.5	36.7	33.5	30	27	25.6	24.2	23.3
						731	41.5	36.7	33.5	30	27	25.6	24.2	23.3
						732	41.5	36.7	33.6	30	27.1	25.6	24.2	23.3
						733	41.6	36.7	33.5	30	27	25.6	24.2	23.3
						734	41.6	36.8	33.6	30	27.1	25.6	24.2	23.3
						735	41.6	36.8	33.6	30	27.1	25.7	24.2	23.3
						736	41.6	36.8	33.6	30	27.1	25.7	24.2	23.3
						737	41.6	36.8	33.6	30	27.1	25.7	24.3	23.3
						738	41.6	36.8	33.6	30	27.1	25.7	24.2	23.3
						739	41.7	36.8	33.6	30	27.1	25.7	24.2	23.3
						740	41.7	36.8	33.6	30.1	27.1	25.7	24.2	23.3
						741	41.7	36.8	33.6	30.1	27.1	25.7	24.3	23.3
						742	41.7	36.8	33.6	30.1	27.1	25.7	24.3	23.3
						743	41.7	36.8	33.6	30.1	27.1	25.7	24.3	23.3
						744	41.7	36.8	33.6	30.1	27.1	25.7	24.3	23.3
						745	41.7	36.8	33.6	30.1	27.2	25.7	24.3	23.3
						746	41.7	36.8	33.6	30.1	27.1	25.7	24.3	23.3
						747	41.7	36.8	33.7	30.1	27.2	25.7	24.3	23.3
						748	41.7	36.9	33.7	30.1	27.2	25.7	24.3	23.4
						749	41.7	36.9	33.7	30.1	27.2	25.7	24.3	23.3
						750	41.7	36.9	33.7	30.1	27.2	25.7	24.3	23.3
						751	41.7	36.9	33.7	30.1	27.2	25.7	24.3	23.4
						752	41.8	36.9	33.7	30.1	27.2	25.7	24.3	23.4
						753	41.8	36.9	33.7	30.1	27.2	25.7	24.3	23.4
						754	41.9	36.9	33.7	30.2	27.2	25.8	24.3	23.4
						755	41.9	36.9	33.7	30.2	27.2	25.8	24.3	23.4
						756	41.9	36.9	33.7	30.2	27.2	25.8	24.3	23.4
						757	41.9	36.9	33.7	30.2	27.2	25.8	24.3	23.4
						758	41.9	36.9	33.7	30.2	27.2	25.8	24.3	23.4
						759	41.9	36.9	33.8	30.2	27.2	25.8	24.3	23.4
						760	41.9	36.9	33.8	30.2	27.2	25.8	24.3	23.4
						761	41.9	37	33.8	30.2	27.3	25.8	24.3	23.4
						762	41.9	37	33.8	30.2	27.3	25.8	24.3	23.4
						763	41.9	37	33.8	30.2	27.3	25.8	24.4	23.4
						764	41.9	37	33.8	30.2	27.3	25.8	24.3	23.4
						765	41.9	37	33.8	30.2	27.3	25.8	24.4	23.4
						766	41.9	37	33.8	30.3	27.3	25.8	24.4	23.4
						767	41.9	37	33.8	30.3	27.3	25.8	24.4	23.4
						768	41.9	37	33.8	30.3	27.3	25.8	24.4	23.4
						769	41.9	37	33.9	30.3	27.3	25.8	24.4	23.4
						770	41.9	37	33.8	30.3	27.3	25.9	24.4	23.4
						771	41.8	37	33.9	30.3	27.3	25.9	24.4	23.4
						772	41.8	37	33.9	30.3	27.3	25.9	24.4	23.4
						773	41.8	37.1	33.9	30.3	27.3	25.9	24.4	23.4
						774	41.8	37.1	33.9	30.3	27.3	25.9	24.4	23.4
						775	41.8	37.1	33.9	30.3	27.3	25.9	24.4	23.4
						776	41.8	37.1	33.9	30.3	27.4	25.9	24.4	23.4
						777	41.8	37.1	33.9	30.3	27.4	25.9	24.4	23.4
						778	41.8	37.1	33.9	30.3	27.4	25.9	24.4	23.4
						779	41.8	37.1	33.9	30.4	27.4	25.9	24.4	23.4
						780	41.8	37.1	33.9	30.4	27.4	25.9	24.4	23.4
						781	41.8	37.1	33.9	30.4	27.4	25.9	24.4	23.4
						782	41.8	37.1	33.9	30.4	27.4	25.9	24.4	23.4
						783	41.8	37.1	33.9	30.4	27.4	25.9	24.4	23.4
						784	41.8	37.1	34	30.4	27.4	25.9	24.4	23.4
						785	41.8	37.1	34	30.4	27.4	25.9	24.4	23.4
						786	41.8	37.1	34	30.4	27.4	25.9	24.4	23.4
						787	41.8	37.2	34	30.4	27.4	25.9	24.4	23.4
						788	41.8	37.2	34	30.4	27.4	25.9	24.4	23.4
						789	41.8	37.1	34	30.4	27.4	25.9	24.4	23.4
						790	41.9	37.2	34	30.4	27.5	26	24.4	23.4
						791	41.9	37.2	34	30.5	27.4	26	24.4	23.4
						792	41.9	37.2	34	30.4	27.5	26	24.4	23.4
						793	41.9	37.2	34	30.5	27.5	25.9	24.4	23.4
						794	41.9	37.2	34	30.5	27.5	26	24.4	23.5
						795	41.8	37.2	34	30.5	27.5	26	24.5	23.4
						796	41.9	37.2	34	30.5	27.5	26	24.4	23.4
						797	41.9	37.2	34	30.5	27.5	26	24.5	23.4
						798	41.8	37.2	34	30.5	27.5	26	24.5	23.4
						799	41.8	37.2	34.1	30.5	27.5	26	24.5	23.5
						800	41.8	37.2	34.1	30.5	27.5	26	24.5	23.5
						801	41.8	37.2	34.1	30.5	27.5	26	24.4	23.5
						802	41.8	37.3	34.1	30.5	27.5	26	24.5	23.5
						803	41.8	37.2	34.1	30.5	27.5	26	24.5	23.5
						804	41.8	37.2	34.1	30.6	27.5	26	24.5	23.4
						805	41.8	37.3	34.1	30.6	27.5	26	24.5	23.5
						806	41.8	37.3	34.1	30.5	27.5	26	24.5	23.5
						807	41.8	37.3	34.1	30.6	27.6	26	24.5	23.5
						808	41.8	37.3	34.1	30.6	27.6	26	24.5	23.5
						809	41.9	37.3	34.1	30.6	27.6	26	24.5	23.5
						810	41.8	37.3	34.2	30.6	27.6	26	24.5	23.5
						811	41.9	37.3	34.2	30.6	27.6	26.1	24.5	23.5
						812	41.9	37.3	34.2	30.6	27.6	26.1	24.5	23.5
						813	41.9	37.3	34.2	30.6	27.6	26.1	24.5	23.5
						814	41.9	37.3	34.2	30.6	27.6	26.1	24.5	23.5
						815	42	37.3	34.2	30.6	27.6	26.1	24.5	23.5
						816	42	37.3	34.2	30.6	27.6	26.1	24.5	23.5
						817	42	37.3	34.2	30.6	27.6	26.1	24.5	23.5
						818	42	37.3	34.2	30.6	27.6	26.1	24.5	23.5
						819	42	37.3	34.2	30.7	27.6	26.1	24.5	23.5
						820	42	37.4	34.2	30.6	27.6	26.1	24.5	23.5
						821	42	37.4	34.2	30.7	27.7	26.1	24.5	23.5
						822	42	37.4	34.2	30.7	27.7	26.1	24.5	23.5
						823	42.1	37.4	34.3	30.7	27.7	26.1	24.5	23.5
						824	42.1	37.4	34.2	30.7	27.7	26.1	24.5	23.5
						825	42.1	37.4	34.3	30.7	27.7	26.1	24.5	23.5
						826	42.1	37.4	34.3	30.7	27.7	26.1	24.6	23.5
						827	42.1	37.4	34.3	30.7	27.7	26.1	24.6	23.5
						828	42.1	37.4	34.3	30.7	27.7	26.1	24.6	23.5
						829	42.1	37.4	34.3	30.7	27.7	26.2	24.6	23.5
						830	42.1	37.4	34.3	30.7	27.7	26.2	24.6	23.5
						831	42.1	37.4	34.3	30.7	27.7	26.2	24.6	23.5
						832	42.1	37.4	34.3	30.7	27.7	26.2	24.6	23.5
						833	42.2	37.4	34.3	30.7	27.7	26.2	24.6	23.5
						834	42.2	37.4	34.3	30.7	27.7	26.2	24.6	23.5
						835	42.2	37.4	34.3	30.8	27.8	26.2	24.6	23.6
						836	42.2	37.5	34.3	30.8	27.7	26.2	24.6	23.6
						837	42.2	37.4	34.3	30.8	27.7	26.2	24.6	23.6
						838	42.1	37.5	34.3	30.8	27.8	26.2	24.6	23.6
						839	42.2	37.5	34.4	30.8	27.8	26.2	24.6	23.6
						840	42.1	37.5	34.4	30.8	27.8	26.2	24.6	23.5
						841	42.1	37.5	34.4	30.8	27.8	26.2	24.6	23.6
						842	42.1	37.5	34.4	30.8	27.8	26.2	24.6	23.6
						843	42.1	37.5	34.4	30.8	27.8	26.2	24.6	23.6
						844	42.1	37.5	34.4	30.8	27.8	26.2	24.6	23.6
						845	42.1	37.6	34.5	30.9	27.9	26.3	24.7	23.6
						846	42.1	37.6	34.5	30.9	27.9	26.3	24.7	23.7
						847	42.1	37.6	34.5	30.9	27.9	26.3	24.7	23.7
						848	42.1	37.6	34.5	30.9	27.9	26.3	24.7	23.6
						849	42.1	37.6	34.5	30.9	27.9	26.3	24.7	23.7
						850	42.1	37.6	34.5	30.9	27.9	26.3	24.7	23.7
						851	42.1	37.6	34.5	30.9	27.9	26.3	24.7	23.7
						852	42.2	37.6	34.5	30.9	27.9	26.3	24.7	23.7
						853	42.2	37.6	34.5	30.9	27.9	26.3	24.7	23.7
						854	42.1	37.6	34.5	31	27.9	26.3	24.7	23.7
						855	42.1	37.6	34.4	30.9	27.9	26.3	24.7	23.6
						856	42.1	37.5	34.4	30.9	27.9	26.3	24.7	23.6
						857	42.1	37.6	34.5	30.9	27.9	26.3	24.7	23.6
						858	42.1	37.6	34.5	30.9	27.9	26.3	24.7	23.6
						859	42.1	37.6	34.5	30.9	27.9	26.3	24.7	23.6
						860	42.1	37.6	34.5	30.9	27.9	26.3	24.7	23.7
						861	42.1	37.6	34.5	30.9	27.9	26.3	24.7	23.6
						862	42.1	37.6	34.5	31	27.9	26.3	24.7	23.6
						863	42.1	37.6	34.5	31	27.9	26.3	24.7	23.7
						864	42.1	37.6	34.5	31	27.9	26.3	24.7	23.7
						865	42.1	37.6	34.5	31	27.9	26.3	24.7	23.7
						866	42.1	37.6	34.5	31	27.9	26.3	24.7	23.7
						867	42.1	37.6	34.5	31	27.9	26.3	24.7	23.7
						868	42.1	37.6	34.5	31	27.9	26.4	24.7	23.7
						869	42.1	37.6	34.6	31	27.9	26.4	24.7	23.7
						870	42.2	37.7	34.6	31.1	28	26.4	24.8	23.7
						871	42.1	37.7	34.6	31.1	28	26.4	24.8	23.7
						872	42.1	37.7	34.6	31.1	28	26.4	24.8	23.7
						873	42.1	37.7	34.6	31.1	28	26.4	24.8	23.7
						874	42.1	37.7	34.6	31.1	28.1	26.4	24.8	23.8
						875	42	37.7	34.7	31.1	28	26.5	24.8	23.7
						876	42	37.7	34.7	31.1	28	26.5	24.8	23.7
						877	42	37.7	34.7	31.1	28.1	26.5	24.8	23.7
						878	42	37.7	34.7	31.1	28.1	26.5	24.8	23.7
						879	42	37.7	34.7	31.1	28.1	26.5	24.8	23.7
						880	42	37.7	34.7	31.1	28.1	26.5	24.8	23.7
						881	42	37.8	34.7	31.2	28.1	26.5	24.8	23.7
						882	42	37.7	34.7	31.1	28.1	26.5	24.8	23.8
						883	42	37.8	34.7	31.2	28.1	26.5	24.8	23.7
						884	42	37.7	34.7	31.2	28.1	26.5	24.8	23.8
						885	42	37.7	34.7	31.2	28.1	26.5	24.8	23.8
						886	42	37.8	34.7	31.2	28.1	26.5	24.8	23.8
						887	41.9	37.8	34.7	31.2	28.1	26.5	24.9	23.8
						888	41.9	37.8	34.7	31.2	28.1	26.5	24.8	23.7
						889	42	37.8	34.7	31.2	28.1	26.5	24.8	23.8
						890	41.9	37.8	34.8	31.2	28.1	26.5	24.9	23.8
						891	41.9	37.8	34.7	31.2	28.1	26.5	24.9	23.8
						892	41.9	37.8	34.7	31.2	28.1	26.5	24.8	23.8
						893	42	37.8	34.8	31.2	28.2	26.5	24.9	23.8
						894	42	37.8	34.8	31.2	28.2	26.6	24.9	23.8
						895	42	37.8	34.8	31.2	28.2	26.5	24.9	23.8
						896	42	37.8	34.8	31.2	28.2	26.5	24.9	23.8
						897	42.1	37.8	34.8	31.3	28.2	26.5	24.9	23.8
						898	42.1	37.8	34.8	31.3	28.2	26.5	24.9	23.8
						899	42.1	37.8	34.8	31.3	28.2	26.6	24.9	23.8
						900	42.1	37.8	34.8	31.2	28.2	26.6	24.9	23.8
						901	42.1	37.8	34.8	31.3	28.2	26.6	24.9	23.8
						902	42.1	37.8	34.8	31.3	28.2	26.6	24.9	23.8
						903	42.1	37.8	34.8	31.3	28.2	26.6	24.9	23.8
						904	42.1	37.8	34.8	31.3	28.2	26.6	24.9	23.8
						905	42.1	37.8	34.8	31.3	28.2	26.6	24.9	23.8
						906	42.1	37.8	34.8	31.3	28.2	26.6	24.9	23.8
						907	42.1	37.8	34.8	31.3	28.2	26.6	24.9	23.8
						908	42.1	37.8	34.8	31.3	28.2	26.6	24.9	23.8
						909	42.1	37.8	34.8	31.3	28.2	26.6	24.9	23.8
						910	42.2	37.8	34.8	31.3	28.3	26.6	24.9	23.8
						911	42.2	37.8	34.9	31.3	28.2	26.6	24.9	23.8
						912	42.2	37.8	34.9	31.3	28.2	26.6	24.9	23.8
						913	42.2	37.8	34.9	31.3	28.3	26.6	24.9	23.8
						914	42.2	37.8	34.9	31.3	28.3	26.6	24.9	23.8
						915	42.2	37.9	34.9	31.3	28.3	26.6	24.9	23.8
						916	42.2	37.9	34.9	31.3	28.3	26.7	25	23.8
						917	42.2	37.9	34.9	31.4	28.3	26.6	24.9	23.8
						918	42.2	37.9	34.9	31.4	28.3	26.6	25	23.8
						919	42.2	37.9	34.9	31.4	28.3	26.6	24.9	23.8
						920	42.3	37.9	34.9	31.4	28.3	26.6	25	23.8
						921	42.2	37.9	34.9	31.4	28.3	26.7	25	23.8
						922	42.2	37.9	34.9	31.4	28.3	26.7	24.9	23.8
						923	42.2	37.9	34.9	31.4	28.3	26.7	25	23.8
						924	42.2	37.9	34.9	31.4	28.3	26.7	25	23.8
						925	42.2	37.9	34.9	31.4	28.3	26.7	25	23.8
						926	42.2	37.9	34.9	31.4	28.3	26.7	25	23.8
						927	42.2	37.9	34.9	31.4	28.3	26.7	25	23.9
						928	42.2	37.9	34.9	31.4	28.4	26.7	25	23.9
						929	42.2	37.9	34.9	31.4	28.3	26.7	25	23.9
						930	42.2	37.9	35	31.4	28.4	26.7	25	23.9
						931	42.2	37.9	35	31.4	28.4	26.7	25	23.9
						932	42.2	38	35	31.4	28.4	26.7	25	23.9
						933	42.2	37.9	35	31.4	28.4	26.7	25	23.9
						934	42.2	37.9	35	31.5	28.4	26.7	25	23.9
						935	42.2	38	35	31.5	28.4	26.7	25	23.9
						936	42.3	38	35	31.5	28.4	26.7	25	23.9
						937	42.3	38	35	31.5	28.4	26.7	25	23.9
						938	42.3	37.9	35	31.5	28.4	26.7	25.1	23.9
						939	42.3	38	35	31.5	28.4	26.7	25	23.9
						940	42.3	38	35	31.5	28.4	26.7	25.1	23.9
						941	42.3	38	35	31.5	28.4	26.8	25	23.9
						942	42.3	38	35	31.5	28.4	26.8	25.1	23.9
						943	42.3	38	35	31.5	28.4	26.8	25.1	23.9
						944	42.3	38	35	31.5	28.4	26.8	25.1	24
						945	42.3	38	35.1	31.5	28.4	26.8	25.1	24
						946	42.3	38	35	31.5	28.5	26.8	25.1	24
						947	42.3	38	35.1	31.5	28.5	26.8	25.1	24
						948	42.3	38	35.1	31.5	28.5	26.8	25.1	24
						949	42.3	38	35.1	31.5	28.5	26.8	25.1	24
						950	42.3	38	35.1	31.6	28.5	26.8	25.1	24
						951	42.3	38	35.1	31.6	28.5	26.8	25.1	24
						952	42.3	38	35.1	31.6	28.5	26.8	25.1	24
						953	42.3	38	35.1	31.6	28.5	26.8	25.1	24
						954	42.3	38.1	35.1	31.6	28.5	26.8	25.1	24
						955	42.3	38.1	35.1	31.6	28.5	26.9	25.1	24
						956	42.3	38.1	35.1	31.6	28.5	26.8	25.1	24
						957	42.3	38.1	35.1	31.6	28.5	26.8	25.1	24
						958	42.3	38.1	35.1	31.6	28.5	26.9	25.1	24
						959	42.3	38.1	35.1	31.6	28.5	26.9	25.1	24
						960	42.3	38.1	35.1	31.6	28.5	26.9	25.1	24
						961	42.3	38.1	35.1	31.6	28.5	26.9	25.1	24
						962	42.4	38.1	35.2	31.6	28.5	26.9	25.1	24
						963	42.4	38.1	35.2	31.6	28.5	26.9	25.2	24
						964	42.4	38.1	35.2	31.6	28.5	26.9	25.2	24.1
						965	42.4	38.1	35.2	31.6	28.6	26.9	25.2	24.1
						966	42.4	38.1	35.2	31.6	28.6	26.9	25.2	24.1
						967	42.4	38.1	35.2	31.7	28.6	26.9	25.2	24.1
						968	42.4	38.1	35.2	31.7	28.6	26.9	25.2	24.1
						969	42.4	38.1	35.2	31.7	28.6	26.9	25.2	24
						970	42.4	38.1	35.2	31.7	28.6	26.9	25.2	24.1
						971	42.4	38.1	35.2	31.7	28.6	26.9	25.2	24.1
						972	42.4	38.1	35.2	31.7	28.6	26.9	25.2	24.1
						973	42.4	38.1	35.2	31.7	28.6	26.9	25.2	24.1
						974	42.4	38.2	35.2	31.7	28.6	26.9	25.2	24.1
						975	42.4	38.2	35.2	31.7	28.6	26.9	25.2	24.1
						976	42.3	38.2	35.2	31.7	28.6	27	25.2	24.1
						977	42.4	38.2	35.2	31.7	28.6	27	25.2	24.1
						978	42.3	38.2	35.2	31.7	28.6	27	25.2	24.1
						979	42.3	38.2	35.3	31.7	28.7	27	25.2	24.1
						980	42.3	38.2	35.3	31.7	28.6	27	25.2	24.1
						981	42.3	38.2	35.3	31.7	28.7	27	25.3	24.1
						982	42.4	38.2	35.3	31.8	28.7	27	25.3	24.1
						983	42.4	38.2	35.2	31.8	28.7	27	25.3	24.1
						984	42.4	38.2	35.3	31.8	28.7	27	25.3	24.2
						985	42.4	38.2	35.3	31.8	28.7	27	25.3	24.1
						986	42.4	38.2	35.3	31.8	28.7	27	25.3	24.1
						987	42.4	38.2	35.3	31.8	28.7	27	25.3	24.1
						988	42.4	38.2	35.3	31.8	28.7	27	25.3	24.1
						989	42.4	38.2	35.3	31.8	28.7	27	25.3	24.2
						990	42.4	38.2	35.3	31.8	28.7	27	25.3	24.2
						991	42.4	38.2	35.3	31.8	28.7	27	25.3	24.2
						992	42.4	38.2	35.3	31.8	28.7	27	25.3	24.2
						993	42.4	38.2	35.3	31.8	28.7	27.1	25.3	24.2
						994	42.5	38.3	35.3	31.8	28.7	27	25.3	24.2
						995	42.4	38.2	35.3	31.8	28.7	27	25.3	24.1
						996	42.5	38.2	35.3	31.8	28.7	27	25.3	24.1
						997	42.5	38.2	35.3	31.8	28.7	27	25.3	24.1
						998	42.5	38.2	35.3	31.8	28.7	27	25.3	24.1
						999	42.5	38.2	35.3	31.8	28.7	27	25.3	24.1
						1000	42.6	38.2	35.3	31.8	28.7	27	25.3	24.1
						1001	42.5	38.2	35.3	31.8	28.7	27	25.3	24.1
						1002	42.6	38.2	35.3	31.8	28.7	27	25.3	24.1
						1003	42.6	38.2	35.3	31.8	28.7	27.1	25.3	24.1
						1004	42.6	38.3	35.3	31.8	28.7	27	25.3	24.2
						1005	42.6	38.2	35.3	31.8	28.7	27.1	25.3	24.2
						1006	42.6	38.3	35.3	31.8	28.7	27	25.3	24.1
						1007	42.7	38.3	35.3	31.8	28.7	27.1	25.3	24.2
						1008	42.7	38.3	35.4	31.8	28.8	27.1	25.3	24.2
						1009	42.7	38.3	35.4	31.8	28.8	27.1	25.3	24.2
						1010	42.7	38.3	35.4	31.8	28.8	27.1	25.3	24.2
						1011	42.7	38.3	35.4	31.9	28.8	27.1	25.3	24.2
						1012	42.6	38.3	35.4	31.9	28.8	27.1	25.3	24.2
						1013	42.6	38.3	35.4	31.9	28.8	27.1	25.4	24.2
						1014	42.6	38.3	35.4	31.9	28.8	27.1	25.4	24.2
						1015	42.6	38.3	35.4	31.9	28.8	27.1	25.4	24.2
						1016	42.6	38.3	35.4	31.9	28.8	27.1	25.4	24.2
						1017	42.6	38.3	35.4	31.9	28.8	27.1	25.4	24.2
						1018	42.6	38.3	35.4	31.9	28.8	27.1	25.4	24.2
						1019	42.6	38.3	35.4	31.9	28.8	27.2	25.4	24.2
						1020	42.6	38.4	35.4	31.9	28.8	27.1	25.4	24.2
						1021	42.6	38.4	35.4	31.9	28.8	27.1	25.4	24.2
						1022	42.6	38.3	35.4	31.9	28.8	27.2	25.4	24.2
						1023	42.6	38.4	35.4	31.9	28.8	27.2	25.4	24.2
						1024	42.6	38.4	35.4	31.9	28.8	27.2	25.4	24.2
						1025	42.6	38.4	35.4	32	28.9	27.2	25.4	24.3
						1026	42.7	38.4	35.5	32	28.8	27.2	25.4	24.3
						1027	42.6	38.4	35.5	32	28.9	27.2	25.4	24.3
						1028	42.7	38.4	35.5	32	28.9	27.2	25.4	24.3
						1029	42.7	38.4	35.5	32	28.9	27.2	25.4	24.3
						1030	42.7	38.4	35.5	32	28.9	27.2	25.4	24.3
						1031	42.7	38.4	35.5	32	28.9	27.2	25.4	24.3
						1032	42.7	38.4	35.5	32	28.9	27.2	25.4	24.3
						1033	42.7	38.4	35.5	32	28.9	27.2	25.5	24.3
						1034	42.7	38.4	35.5	32	28.9	27.2	25.4	24.3
						1035	42.7	38.4	35.5	32	28.9	27.2	25.5	24.3
						1036	42.7	38.4	35.5	32	28.9	27.2	25.4	24.3
						1037	42.8	38.4	35.5	32	28.9	27.2	25.5	24.3
						1038	42.8	38.4	35.5	32	28.9	27.2	25.5	24.3
						1039	42.8	38.5	35.5	32	28.9	27.2	25.5	24.3
						1040	42.9	38.4	35.5	32	28.9	27.3	25.5	24.3
						1041	42.9	38.5	35.6	32	28.9	27.3	25.5	24.3
						1042	42.9	38.4	35.6	32.1	29	27.3	25.5	24.3
						1043	42.8	38.5	35.5	32	29	27.3	25.5	24.3
						1044	42.8	38.5	35.6	32	29	27.3	25.5	24.3
						1045	42.8	38.5	35.6	32.1	28.9	27.3	25.5	24.3
						1046	42.8	38.5	35.6	32.1	29	27.3	25.5	24.3
						1047	42.8	38.5	35.6	32.1	29	27.3	25.5	24.3
						1048	42.7	38.5	35.6	32.1	29	27.3	25.5	24.3
						1049	42.7	38.5	35.6	32.1	29	27.3	25.5	24.3
						1050	42.8	38.5	35.6	32.1	29	27.3	25.5	24.3
						1051	42.8	38.5	35.6	32.1	29	27.3	25.5	24.3
						1052	42.8	38.5	35.6	32.1	29	27.3	25.5	24.3
						1053	42.8	38.5	35.6	32.1	29	27.3	25.5	24.4
						1054	42.8	38.5	35.6	32.1	29	27.3	25.5	24.3
						1055	42.8	38.5	35.6	32.1	29	27.3	25.6	24.4
						1056	42.8	38.5	35.6	32.1	29	27.3	25.5	24.4
						1057	42.8	38.5	35.6	32.1	29	27.4	25.6	24.4
						1058	42.8	38.5	35.6	32.1	29	27.3	25.5	24.4
						1059	42.8	38.6	35.7	32.1	29.1	27.3	25.5	24.4
						1060	42.8	38.6	35.6	32.1	29	27.4	25.6	24.4
						1061	42.8	38.6	35.6	32.1	29.1	27.3	25.6	24.4
						1062	42.8	38.6	35.7	32.2	29	27.4	25.6	24.4
						1063	42.8	38.6	35.7	32.1	29.1	27.4	25.6	24.4
						1064	42.8	38.6	35.7	32.2	29.1	27.4	25.6	24.4
						1065	42.8	38.6	35.7	32.2	29.1	27.4	25.6	24.4
						1066	42.8	38.6	35.7	32.2	29.1	27.4	25.6	24.4
						1067	42.8	38.6	35.7	32.2	29.1	27.4	25.6	24.4
						1068	42.8	38.6	35.7	32.2	29.1	27.4	25.6	24.4
						1069	42.8	38.6	35.7	32.2	29.1	27.4	25.6	24.4
						1070	42.8	38.6	35.7	32.2	29.1	27.4	25.6	24.4
						1071	42.8	38.6	35.7	32.2	29.1	27.4	25.6	24.4
						1072	42.8	38.6	35.7	32.2	29.1	27.4	25.6	24.4
						1073	42.8	38.6	35.7	32.2	29.1	27.4	25.6	24.4
						1074	42.8	38.6	35.7	32.2	29.1	27.4	25.6	24.5
						1075	42.8	38.6	35.7	32.2	29.1	27.3	25.6	24.4
						1076	42.8	38.6	35.7	32.2	29.1	27.4	25.6	24.4
						1077	42.8	38.6	35.7	32.2	29.1	27.4	25.6	24.4
						1078	42.8	38.6	35.7	32.2	29.1	27.4	25.6	24.4
						1079	42.8	38.6	35.7	32.2	29.1	27.4	25.6	24.4
						1080	42.8	38.6	35.7	32.2	29.1	27.4	25.6	24.4
						1081	42.9	38.6	35.7	32.2	29.1	27.4	25.6	24.4
						1082	42.9	38.6	35.7	32.2	29.1	27.4	25.6	24.4
						1083	42.9	38.6	35.7	32.2	29.1	27.4	25.6	24.4
						1084	42.9	38.6	35.7	32.2	29.1	27.4	25.6	24.4
						1085	42.9	38.6	35.7	32.2	29.1	27.4	25.6	24.4
						1086	42.9	38.6	35.7	32.2	29.1	27.4	25.6	24.4
						1087	42.9	38.6	35.7	32.2	29.1	27.4	25.6	24.4
						1088	42.9	38.6	35.7	32.2	29.1	27.4	25.6	24.4
						1089	42.9	38.6	35.7	32.2	29.2	27.4	25.6	24.4
						1090	42.9	38.7	35.7	32.3	29.1	27.4	25.6	24.4
						1091	42.9	38.7	35.8	32.3	29.1	27.5	25.6	24.4
						1092	42.9	38.6	35.8	32.3	29.2	27.5	25.7	24.4
						1093	42.9	38.7	35.8	32.2	29.2	27.5	25.7	24.5
						1094	42.9	38.7	35.8	32.3	29.2	27.5	25.7	24.5
						1095	42.9	38.7	35.8	32.3	29.2	27.5	25.7	24.5
						1096	42.9	38.7	35.8	32.3	29.2	27.5	25.7	24.5
						1097	42.9	38.7	35.8	32.3	29.2	27.5	25.7	24.5
						1098	42.9	38.7	35.8	32.3	29.2	27.5	25.7	24.5
						1099	42.9	38.7	35.8	32.3	29.2	27.5	25.7	24.5
						1100	43	38.7	35.8	32.3	29.2	27.5	25.7	24.5
						1101	43	38.7	35.8	32.3	29.2	27.5	25.7	24.5
						1102	43	38.7	35.8	32.3	29.2	27.5	25.7	24.5
						1103	43	38.7	35.8	32.3	29.2	27.5	25.7	24.5
						1104	43	38.7	35.8	32.3	29.2	27.5	25.7	24.5
						1105	43.1	38.7	35.8	32.3	29.2	27.5	25.7	24.5
						1106	43.1	38.7	35.8	32.3	29.3	27.5	25.7	24.5
						1107	43.1	38.7	35.8	32.3	29.2	27.6	25.7	24.5
						1108	43.1	38.7	35.8	32.3	29.3	27.5	25.7	24.5
						1109	43.1	38.7	35.9	32.4	29.3	27.5	25.7	24.5
						1110	43.1	38.7	35.9	32.4	29.2	27.5	25.7	24.5
						1111	43.1	38.8	35.9	32.4	29.2	27.6	25.7	24.5
						1112	43.1	38.7	35.9	32.4	29.3	27.6	25.7	24.6
						1113	43.1	38.8	35.9	32.4	29.3	27.6	25.7	24.5
						1114	43.1	38.8	35.9	32.4	29.3	27.6	25.8	24.5
						1115	43.1	38.8	35.9	32.4	29.3	27.6	25.8	24.5
						1116	43.1	38.8	35.9	32.4	29.3	27.6	25.8	24.6
						1117	43.1	38.8	35.9	32.4	29.3	27.6	25.8	24.6
						1118	43.1	38.8	35.9	32.4	29.3	27.6	25.8	24.5
						1119	43.1	38.8	35.9	32.4	29.3	27.6	25.8	24.5
						1120	43.1	38.8	35.9	32.4	29.3	27.6	25.8	24.6
						1121	43.1	38.8	35.9	32.4	29.3	27.6	25.8	24.6
						1122	43.1	38.8	35.9	32.4	29.3	27.6	25.8	24.6
						1123	43	38.8	35.9	32.4	29.3	27.6	25.8	24.6
						1124	43.1	38.8	35.9	32.4	29.3	27.6	25.8	24.6
						1125	43.1	38.8	36	32.4	29.3	27.6	25.8	24.6
						1126	43.1	38.8	36	32.5	29.4	27.6	25.8	24.6
						1127	43.1	38.8	35.9	32.5	29.4	27.7	25.8	24.6
						1128	43.1	38.8	35.9	32.5	29.3	27.6	25.8	24.6
						1129	43.1	38.8	36	32.5	29.4	27.7	25.8	24.6
						1130	43.1	38.8	35.9	32.5	29.4	27.7	25.8	24.6
						1131	43	38.9	36	32.5	29.4	27.6	25.8	24.6
						1132	43	38.9	36	32.5	29.4	27.7	25.9	24.6
						1133	43	38.8	36	32.5	29.4	27.7	25.8	24.6
						1134	43	38.9	36	32.5	29.4	27.7	25.9	24.6
						1135	43	38.9	36	32.5	29.4	27.7	25.9	24.6
						1136	43	38.9	36	32.5	29.4	27.7	25.9	24.6
						1137	43	38.9	36	32.5	29.4	27.7	25.9	24.6
						1138	43	38.9	36	32.5	29.4	27.7	25.9	24.6
						1139	43	38.9	36	32.5	29.4	27.7	25.9	24.6
						1140	43	38.9	36	32.5	29.4	27.7	25.9	24.6
						1141	43	38.9	36	32.5	29.4	27.7	25.9	24.6
						1142	43	38.9	36	32.5	29.4	27.7	25.9	24.6
						1143	43	38.9	36	32.6	29.4	27.7	25.9	24.6
						1144	43	38.9	36	32.5	29.5	27.7	25.9	24.6
						1145	43	38.9	36	32.6	29.4	27.7	25.9	24.6
						1146	43.1	38.9	36.1	32.6	29.5	27.7	25.9	24.6
						1147	43.1	38.9	36.1	32.6	29.5	27.7	25.9	24.6
						1148	43.1	39	36.1	32.6	29.5	27.8	25.9	24.6
						1149	43.1	38.9	36.1	32.6	29.5	27.7	25.9	24.7
						1150	43.1	38.9	36.1	32.6	29.5	27.7	25.9	24.6
						1151	43.1	39	36.1	32.6	29.5	27.8	25.9	24.7
						1152	43.1	38.9	36.1	32.6	29.5	27.7	25.9	24.7
						1153	43.1	38.9	36.1	32.6	29.5	27.8	25.9	24.7
						1154	43.1	38.9	36.1	32.6	29.5	27.8	25.9	24.7
						1155	43.1	39	36.1	32.6	29.5	27.8	25.9	24.7
						1156	43.1	38.9	36.1	32.6	29.5	27.8	25.9	24.7
						1157	43.1	39	36.1	32.6	29.5	27.8	25.9	24.7
						1158	43.1	38.9	36.1	32.6	29.5	27.8	26	24.7
						1159	43	39	36.1	32.6	29.5	27.8	26	24.7
						1160	43	38.9	36.1	32.6	29.5	27.7	25.9	24.6
						1161	43	38.9	36.1	32.6	29.5	27.7	25.9	24.6
						1162	43	38.9	36.1	32.6	29.5	27.8	25.9	24.6
						1163	43	38.9	36.1	32.6	29.5	27.7	25.9	24.6
						1164	43	38.9	36.1	32.6	29.5	27.8	25.9	24.6
						1165	43	38.9	36.1	32.6	29.5	27.8	25.9	24.6
						1166	43	38.9	36.1	32.6	29.5	27.8	25.9	24.6
						1167	43	38.9	36.1	32.6	29.5	27.8	25.9	24.7
						1168	43	38.9	36.1	32.6	29.5	27.8	25.9	24.6
						1169	43	38.9	36.1	32.6	29.5	27.8	25.9	24.7
						1170	43	38.9	36.1	32.6	29.5	27.8	25.9	24.6
						1171	43	38.9	36.1	32.6	29.5	27.8	25.9	24.6
						1172	43	39	36.1	32.6	29.5	27.8	25.9	24.7
						1173	43	39	36.1	32.6	29.5	27.8	25.9	24.7
						1174	43	38.9	36.1	32.6	29.5	27.8	25.9	24.7
						1175	43.1	38.9	36.1	32.6	29.5	27.8	26	24.7
						1176	43.1	39	36.2	32.7	29.5	27.8	25.9	24.7
						1177	43.1	39	36.1	32.7	29.6	27.8	25.9	24.7
						1178	43.1	39	36.1	32.6	29.6	27.8	26	24.7
						1179	43.1	39	36.2	32.7	29.6	27.8	26	24.7
						1180	43.1	39	36.1	32.7	29.6	27.8	26	24.7
						1181	43.1	39	36.1	32.7	29.6	27.8	26	24.7
						1182	43.1	39	36.2	32.7	29.6	27.9	26	24.7
						1183	43.1	39	36.2	32.7	29.6	27.8	26	24.7
						1184	43.1	39	36.2	32.7	29.6	27.9	26	24.7
						1185	43.1	39	36.2	32.7	29.6	27.9	26	24.7
						1186	43.1	39	36.2	32.7	29.6	27.9	26	24.7
						1187	43.1	39	36.2	32.7	29.6	27.8	26	24.7
						1188	43.1	39	36.2	32.7	29.6	27.9	26	24.7
						1189	43.1	39	36.2	32.7	29.6	27.9	26	24.7
						1190	43.2	39	36.2	32.7	29.6	27.9	26	24.7
						1191	43.2	39	36.2	32.7	29.6	27.9	26	24.7
						1192	43.2	39	36.2	32.7	29.6	27.9	26	24.7
						1193	43.1	39	36.2	32.7	29.6	27.9	26	24.7
						1194	43.2	39	36.2	32.7	29.6	27.9	26	24.7
						1195	43.1	39	36.2	32.7	29.6	27.9	26	24.7
						1196	43.1	39.1	36.2	32.7	29.6	27.9	26	24.7
						1197	43.1	39	36.2	32.7	29.7	27.9	26.1	24.7
						1198	43.1	39	36.2	32.8	29.6	27.9	26	24.7
						1199	43.1	39	36.2	32.8	29.6	27.9	26.1	24.7
						1200	43.1	39.1	36.2	32.8	29.6	27.9	26.1	24.7
						1201	43.1	39	36.2	32.8	29.6	27.9	26	24.8
						1202	43.1	39	36.2	32.8	29.7	28	26.1	24.7
						1203	43.1	39.1	36.2	32.8	29.7	27.9	26.1	24.8
						1204	43.2	39.1	36.2	32.8	29.7	27.9	26.1	24.8
						1205	43.2	39.1	36.2	32.8	29.7	28	26.1	24.8
						1206	43.1	39.1	36.2	32.8	29.7	28	26.1	24.8
						1207	43.2	39.1	36.3	32.8	29.7	28	26.1	24.8
						1208	43.2	39.1	36.3	32.8	29.7	28	26.1	24.8
						1209	43.2	39.1	36.3	32.8	29.7	28	26.1	24.8
						1210	43.2	39.1	36.3	32.8	29.7	28	26.1	24.8
						1211	43.2	39.1	36.3	32.8	29.7	28	26.1	24.8
						1212	43.2	39.1	36.3	32.8	29.7	28	26.1	24.8
						1213	43.2	39.1	36.3	32.8	29.7	28	26.1	24.8
						1214	43.2	39.1	36.3	32.8	29.7	28	26.1	24.8
						1215	43.2	39.1	36.3	32.8	29.7	28	26.1	24.8
						1216	43.2	39.1	36.3	32.8	29.7	28	26.1	24.8
						1217	43.2	39.1	36.3	32.8	29.7	28	26.1	24.8
						1218	43.2	39.1	36.3	32.9	29.7	28	26.1	24.8
						1219	43.2	39.1	36.3	32.9	29.8	28	26.1	24.8
						1220	43.2	39.1	36.3	32.9	29.8	28	26.1	24.8
						1221	43.2	39.1	36.3	32.9	29.8	28	26.1	24.8
						1222	43.3	39.1	36.3	32.9	29.8	28	26.1	24.8
						1223	43.3	39.1	36.3	32.9	29.8	28	26.1	24.8
						1224	43.3	39.1	36.3	32.9	29.8	28	26.1	24.8
						1225	43.3	39.1	36.3	32.9	29.8	28	26.2	24.8
						1226	43.3	39.1	36.3	32.9	29.8	28	26.2	24.8
						1227	43.3	39.2	36.4	32.9	29.8	28	26.1	24.8
						1228	43.3	39.1	36.4	32.9	29.8	28	26.2	24.9
						1229	43.3	39.2	36.4	32.9	29.8	28	26.2	24.8
						1230	43.3	39.2	36.4	32.9	29.8	28	26.2	24.8
						1231	43.3	39.2	36.4	32.9	29.8	28	26.2	24.8
						1232	43.3	39.2	36.4	32.9	29.8	28.1	26.2	24.8
						1233	43.3	39.2	36.4	32.9	29.8	28	26.2	24.8
						1234	43.3	39.2	36.4	32.9	29.8	28.1	26.2	24.9
						1235	43.3	39.2	36.4	32.9	29.8	28.1	26.2	24.8
						1236	43.3	39.2	36.4	32.9	29.8	28.1	26.2	24.9
						1237	43.3	39.2	36.4	32.9	29.9	28.1	26.2	24.9
						1238	43.3	39.2	36.4	32.9	29.8	28.1	26.2	24.9
						1239	43.4	39.2	36.4	32.9	29.8	28.1	26.2	24.9
						1240	43.3	39.2	36.4	33	29.9	28.1	26.2	24.9
						1241	43.3	39.2	36.4	33	29.9	28.1	26.2	24.9
						1242	43.4	39.2	36.4	33	29.9	28.1	26.2	24.9
						1243	43.4	39.2	36.4	33	29.9	28.1	26.2	24.9
						1244	43.4	39.2	36.4	33	29.9	28.1	26.2	24.9
						1245	43.4	39.2	36.4	33	29.9	28.1	26.2	24.9
						1246	43.4	39.2	36.4	33	29.9	28.1	26.2	24.9
						1247	43.4	39.2	36.4	33	29.9	28.1	26.3	24.9
						1248	43.4	39.2	36.5	33	29.9	28.1	26.2	24.9
						1249	43.4	39.2	36.5	33	29.9	28.1	26.2	24.9
						1250	43.4	39.2	36.5	33	29.9	28.1	26.3	24.9
						1251	43.4	39.2	36.4	33	29.9	28.1	26.2	24.9
						1252	43.4	39.2	36.5	33	29.9	28.1	26.2	24.9
						1253	43.5	39.3	36.5	33	29.9	28.2	26.3	24.9
						1254	43.5	39.2	36.5	33	29.9	28.1	26.3	24.9
						1255	43.5	39.2	36.5	33	29.9	28.1	26.3	24.9
						1256	43.5	39.3	36.5	33	29.9	28.1	26.3	24.9
						1257	43.5	39.3	36.5	33	29.9	28.1	26.3	24.9
						1258	43.4	39.3	36.5	33.1	29.9	28.2	26.3	24.9
						1259	43.4	39.3	36.5	33	29.9	28.2	26.3	24.9
						1260	43.4	39.2	36.4	33	29.9	28.1	26.2	24.9
						1261	43.4	39.2	36.4	33	29.9	28.1	26.2	24.9
						1262	43.4	39.2	36.4	33	29.9	28.1	26.2	24.9
						1263	43.4	39.2	36.5	33	29.9	28.1	26.2	24.9
						1264	43.4	39.2	36.4	33	29.9	28.1	26.2	24.9
						1265	43.4	39.3	36.5	33	29.9	28.1	26.2	24.9
						1266	43.3	39.2	36.4	33	29.9	28.1	26.2	24.9
						1267	43.3	39.3	36.4	33	29.9	28.1	26.2	24.9
						1268	43.3	39.2	36.5	33	29.9	28.1	26.2	24.9
						1269	43.3	39.2	36.5	33	29.9	28.1	26.3	24.9
						1270	43.4	39.3	36.5	33.1	30	28.2	26.3	25
						1271	43.4	39.3	36.5	33.1	30	28.2	26.3	25
						1272	43.4	39.3	36.5	33.1	30	28.2	26.3	25
						1273	43.4	39.3	36.5	33.1	30	28.2	26.3	25
						1274	43.4	39.3	36.6	33.1	30	28.2	26.3	25
						1275	43.4	39.3	36.5	33.1	30	28.2	26.3	25
						1276	43.4	39.3	36.5	33.1	30	28.2	26.3	25
						1277	43.4	39.4	36.6	33.1	30	28.2	26.3	25
						1278	43.4	39.4	36.6	33.1	30	28.2	26.4	25
						1279	43.4	39.3	36.6	33.1	30	28.2	26.3	25
						1280	43.4	39.3	36.5	33.1	30	28.2	26.3	24.9
						1281	43.3	39.3	36.5	33.1	30	28.2	26.3	24.9
						1282	43.3	39.3	36.5	33.1	30	28.2	26.3	24.9
						1283	43.4	39.3	36.5	33.1	30	28.2	26.3	24.9
						1284	43.4	39.3	36.5	33.1	30	28.2	26.3	24.9
						1285	43.4	39.3	36.5	33.1	30	28.2	26.3	25
						1286	43.4	39.3	36.5	33.1	30	28.2	26.3	24.9
						1287	43.4	39.3	36.5	33.1	30	28.2	26.3	24.9
						1288	43.4	39.3	36.5	33.1	30	28.2	26.3	24.9
						1289	43.4	39.3	36.5	33.1	30	28.2	26.3	24.9
						1290	43.4	39.3	36.6	33.1	30	28.2	26.3	24.9
						1291	43.4	39.3	36.6	33.1	30	28.2	26.3	24.9
						1292	43.4	39.3	36.6	33.1	30	28.2	26.3	25
						1293	43.4	39.3	36.6	33.1	30	28.3	26.4	25
						1294	43.4	39.3	36.6	33.1	30	28.2	26.3	25
						1295	43.4	39.3	36.6	33.1	30	28.3	26.3	25
						1296	43.4	39.4	36.6	33.1	30	28.3	26.4	25
						1297	43.4	39.4	36.6	33.1	30	28.3	26.4	25
						1298	43.4	39.4	36.6	33.1	30.1	28.3	26.4	25
						1299	43.4	39.4	36.6	33.2	30	28.3	26.4	25
						1300	43.4	39.4	36.6	33.2	30.1	28.3	26.4	25
						1301	43.3	39.4	36.6	33.2	30.1	28.3	26.4	25
						1302	43.4	39.4	36.6	33.2	30.1	28.3	26.4	25
						1303	43.4	39.4	36.6	33.2	30.1	28.3	26.4	25
						1304	43.4	39.4	36.6	33.2	30.1	28.3	26.4	25
						1305	43.3	39.4	36.6	33.2	30.1	28.3	26.4	25
						1306	43.3	39.4	36.6	33.2	30.1	28.3	26.4	25
						1307	43.3	39.4	36.6	33.2	30.1	28.3	26.4	25
						1308	43.3	39.4	36.6	33.2	30.1	28.3	26.4	25
						1309	43.3	39.4	36.6	33.2	30.1	28.3	26.4	25
						1310	43.3	39.4	36.6	33.2	30.1	28.3	26.4	25
						1311	43.4	39.4	36.6	33.2	30.1	28.3	26.4	25
						1312	43.4	39.4	36.6	33.2	30.1	28.3	26.4	25
						1313	43.3	39.4	36.7	33.2	30.1	28.3	26.4	25
						1314	43.3	39.4	36.6	33.2	30.1	28.3	26.4	25
						1315	43.3	39.4	36.6	33.2	30.1	28.3	26.4	25
						1316	43.3	39.4	36.7	33.2	30.1	28.4	26.4	25
						1317	43.4	39.4	36.6	33.2	30.1	28.4	26.4	25
						1318	43.3	39.4	36.6	33.2	30.1	28.3	26.4	25
						1319	43.4	39.4	36.7	33.2	30.2	28.3	26.4	25
						1320	43.3	39.4	36.7	33.2	30.1	28.3	26.4	25
						1321	43.3	39.4	36.7	33.2	30.2	28.4	26.4	25
						1322	43.3	39.4	36.7	33.3	30.2	28.4	26.4	25
						1323	43.3	39.4	36.7	33.3	30.2	28.4	26.4	25
						1324	43.4	39.4	36.7	33.3	30.1	28.4	26.4	25
						1325	43.3	39.4	36.7	33.3	30.2	28.4	26.4	25
						1326	43.3	39.4	36.7	33.3	30.2	28.4	26.4	25
						1327	43.4	39.4	36.7	33.3	30.2	28.4	26.4	25
						1328	43.4	39.4	36.7	33.3	30.2	28.4	26.5	25
						1329	43.4	39.4	36.7	33.3	30.2	28.4	26.4	25
						1330	43.4	39.4	36.7	33.3	30.2	28.4	26.5	25
						1331	43.4	39.4	36.7	33.3	30.2	28.4	26.5	25
						1332	43.4	39.5	36.7	33.3	30.2	28.4	26.5	25
						1333	43.4	39.4	36.7	33.3	30.2	28.4	26.4	25.1
						1334	43.4	39.4	36.7	33.3	30.2	28.4	26.5	25
						1335	43.4	39.4	36.7	33.3	30.2	28.4	26.5	25.1
						1336	43.4	39.4	36.7	33.3	30.2	28.4	26.5	25
						1337	43.4	39.5	36.7	33.3	30.2	28.4	26.5	25
						1338	43.4	39.5	36.7	33.3	30.2	28.4	26.5	25.1
						1339	43.4	39.5	36.7	33.3	30.2	28.4	26.5	25.1
						1340	43.4	39.5	36.7	33.3	30.2	28.5	26.5	25
						1341	43.4	39.5	36.7	33.3	30.2	28.4	26.5	25.1
						1342	43.4	39.5	36.7	33.3	30.2	28.4	26.5	25.1
						1343	43.4	39.5	36.7	33.3	30.2	28.5	26.5	25.1
						1344	43.4	39.5	36.7	33.3	30.2	28.5	26.5	25.1
						1345	43.5	39.5	36.8	33.3	30.2	28.5	26.5	25.1
						1346	43.5	39.5	36.8	33.3	30.2	28.4	26.5	25.1
						1347	43.5	39.5	36.8	33.3	30.3	28.5	26.5	25.1
						1348	43.5	39.5	36.8	33.4	30.2	28.5	26.5	25.1
						1349	43.5	39.5	36.8	33.4	30.2	28.5	26.5	25.1
						1350	43.4	39.5	36.8	33.3	30.3	28.5	26.5	25.1
						1351	43.5	39.5	36.8	33.4	30.3	28.5	26.5	25.1
						1352	43.5	39.5	36.8	33.4	30.3	28.5	26.5	25.1
						1353	43.5	39.5	36.8	33.4	30.3	28.5	26.5	25.1
						1354	43.5	39.5	36.8	33.4	30.3	28.5	26.6	25.1
						1355	43.5	39.5	36.8	33.4	30.3	28.5	26.5	25.1
						1356	43.5	39.5	36.8	33.4	30.3	28.5	26.6	25.1
						1357	43.5	39.5	36.8	33.4	30.3	28.5	26.5	25.1
						1358	43.5	39.5	36.8	33.4	30.3	28.5	26.6	25.1
						1359	43.6	39.5	36.8	33.4	30.3	28.5	26.6	25.1
						1360	43.6	39.5	36.8	33.4	30.3	28.5	26.6	25.1
						1361	43.6	39.5	36.8	33.4	30.3	28.5	26.6	25.1
						1362	43.6	39.5	36.8	33.4	30.3	28.5	26.6	25.1
						1363	43.6	39.5	36.8	33.4	30.3	28.5	26.6	25.1
						1364	43.5	39.6	36.8	33.4	30.3	28.5	26.6	25.1
						1365	43.5	39.5	36.8	33.4	30.3	28.5	26.6	25.1
						1366	43.5	39.5	36.8	33.4	30.3	28.5	26.6	25.1
						1367	43.5	39.5	36.8	33.4	30.3	28.5	26.6	25.1
						1368	43.6	39.5	36.8	33.4	30.3	28.5	26.6	25.1
						1369	43.6	39.6	36.9	33.4	30.3	28.5	26.6	25.1
						1370	43.5	39.6	36.8	33.4	30.3	28.5	26.6	25.1
						1371	43.6	39.6	36.8	33.5	30.3	28.6	26.6	25.1
						1372	43.6	39.6	36.8	33.4	30.3	28.5	26.6	25.1
						1373	43.6	39.6	36.8	33.4	30.3	28.6	26.6	25.1
						1374	43.6	39.6	36.9	33.4	30.3	28.6	26.6	25.1
						1375	43.6	39.6	36.8	33.4	30.3	28.6	26.6	25.1
						1376	43.6	39.6	36.9	33.5	30.4	28.6	26.6	25.2
						1377	43.6	39.6	36.9	33.5	30.4	28.6	26.6	25.2
						1378	43.5	39.6	36.9	33.5	30.4	28.6	26.6	25.2
						1379	43.5	39.6	36.9	33.5	30.4	28.6	26.6	25.2
						1380	43.5	39.6	36.9	33.5	30.4	28.6	26.6	25.2
						1381	43.5	39.6	36.9	33.5	30.4	28.6	26.6	25.2
						1382	43.5	39.6	36.9	33.5	30.4	28.6	26.6	25.2
						1383	43.5	39.6	36.9	33.5	30.4	28.6	26.6	25.2
						1384	43.5	39.6	36.9	33.5	30.4	28.6	26.6	25.2
						1385	43.5	39.6	36.9	33.5	30.4	28.6	26.6	25.2
						1386	43.5	39.6	36.9	33.5	30.4	28.6	26.6	25.2
						1387	43.5	39.6	36.9	33.5	30.4	28.6	26.6	25.2
						1388	43.5	39.6	36.9	33.5	30.4	28.6	26.6	25.2
						1389	43.5	39.6	36.9	33.5	30.4	28.6	26.7	25.2
						1390	43.5	39.6	36.9	33.5	30.4	28.6	26.6	25.2
						1391	43.5	39.6	36.9	33.5	30.4	28.6	26.7	25.2
						1392	43.6	39.6	36.9	33.5	30.4	28.6	26.7	25.2
						1393	43.6	39.6	36.9	33.5	30.4	28.6	26.7	25.2
						1394	43.6	39.7	36.9	33.5	30.4	28.7	26.7	25.2
						1395	43.6	39.6	36.9	33.5	30.4	28.6	26.7	25.2
						1396	43.6	39.6	36.9	33.5	30.4	28.7	26.7	25.2
						1397	43.6	39.6	36.9	33.5	30.4	28.6	26.7	25.2
						1398	43.6	39.6	36.9	33.5	30.4	28.7	26.7	25.2
						1399	43.6	39.6	36.9	33.5	30.4	28.7	26.7	25.2
						1400	43.6	39.6	36.9	33.5	30.4	28.7	26.7	25.2
						1401	43.6	39.6	36.9	33.5	30.4	28.7	26.7	25.2
						1402	43.6	39.7	37	33.6	30.5	28.7	26.7	25.2
						1403	43.6	39.7	36.9	33.6	30.4	28.7	26.7	25.2
						1404	43.6	39.7	36.9	33.5	30.5	28.7	26.7	25.2
						1405	43.6	39.6	36.9	33.6	30.5	28.7	26.7	25.2
						1406	43.6	39.7	37	33.6	30.5	28.7	26.7	25.2
						1407	43.6	39.7	37	33.6	30.5	28.7	26.7	25.2
						1408	43.6	39.7	37	33.6	30.5	28.7	26.7	25.2
						1409	43.6	39.7	37	33.6	30.5	28.7	26.7	25.2
						1410	43.6	39.7	37	33.6	30.5	28.7	26.7	25.2
						1411	43.6	39.7	37	33.6	30.5	28.7	26.7	25.2
						1412	43.6	39.7	37	33.6	30.5	28.7	26.7	25.2
						1413	43.6	39.7	37	33.6	30.5	28.7	26.7	25.3
						1414	43.6	39.7	37	33.6	30.5	28.7	26.7	25.3
						1415	43.7	39.7	37	33.6	30.5	28.7	26.7	25.2
						1416	43.6	39.7	37	33.6	30.5	28.7	26.7	25.3
						1417	43.7	39.7	37	33.6	30.5	28.7	26.7	25.3
						1418	43.7	39.7	37	33.6	30.5	28.7	26.8	25.3
						1419	43.7	39.7	37	33.6	30.5	28.7	26.8	25.3
						1420	43.7	39.7	37	33.6	30.5	28.8	26.8	25.3
						1421	43.7	39.7	37	33.6	30.5	28.7	26.7	25.3
						1422	43.7	39.7	37	33.6	30.5	28.7	26.8	25.3
						1423	43.7	39.7	37	33.6	30.5	28.7	26.8	25.3
						1424	43.7	39.7	37	33.6	30.5	28.8	26.8	25.3
						1425	43.7	39.7	37	33.7	30.5	28.8	26.8	25.3
						1426	43.8	39.7	37	33.6	30.6	28.7	26.8	25.3
						1427	43.7	39.7	37	33.7	30.5	28.8	26.7	25.3
						1428	43.7	39.7	37	33.7	30.5	28.8	26.8	25.3
						1429	43.7	39.7	37	33.7	30.6	28.8	26.8	25.3
						1430	43.7	39.7	37	33.7	30.6	28.8	26.8	25.3
						1431	43.7	39.7	37	33.7	30.6	28.8	26.8	25.3
						1432	43.8	39.8	37.1	33.7	30.6	28.8	26.8	25.3
						1433	43.8	39.8	37.1	33.7	30.6	28.8	26.8	25.3
						1434	43.8	39.7	37.1	33.7	30.6	28.8	26.8	25.3
						1435	43.7	39.7	37.1	33.7	30.6	28.8	26.8	25.3
						1436	43.8	39.8	37.1	33.7	30.6	28.8	26.8	25.3
						1437	43.8	39.8	37.1	33.7	30.6	28.8	26.8	25.3
						1438	43.8	39.8	37.1	33.7	30.6	28.8	26.8	25.3
						1439	43.8	39.8	37.1	33.7	30.6	28.8	26.8	25.3
						1440	43.8	39.8	37.1	33.7	30.6	28.8	26.8	25.3
						1441	43.8	39.8	37.1	33.7	30.6	28.8	26.8	25.3
						1442	43.8	39.8	37.1	33.7	30.6	28.8	26.8	25.3
						1443	43.8	39.8	37.1	33.7	30.6	28.9	26.8	25.3
						1444	43.8	39.8	37.1	33.7	30.6	28.8	26.8	25.3
						1445	43.8	39.8	37.1	33.7	30.6	28.8	26.8	25.3
						1446	43.8	39.8	37.1	33.7	30.6	28.8	26.8	25.3
						1447	43.8	39.8	37.1	33.7	30.6	28.8	26.8	25.3
						1448	43.8	39.8	37.1	33.7	30.6	28.8	26.8	25.3
						1449	43.8	39.8	37.1	33.7	30.6	28.8	26.8	25.3
						1450	43.8	39.8	37.1	33.7	30.6	28.9	26.8	25.3
						1451	43.8	39.8	37.1	33.7	30.6	28.8	26.8	25.3
						1452	43.8	39.8	37.1	33.7	30.6	28.8	26.8	25.3
						1453	43.9	39.8	37.1	33.8	30.6	28.9	26.8	25.3
						1454	43.8	39.8	37.1	33.7	30.6	28.8	26.8	25.3
						1455	43.8	39.8	37.1	33.7	30.6	28.9	26.8	25.3
						1456	43.8	39.8	37.2	33.8	30.7	28.9	26.9	25.3
						1457	43.8	39.8	37.1	33.8	30.6	28.9	26.9	25.3
						1458	43.8	39.8	37.1	33.7	30.6	28.9	26.9	25.3
						1459	43.8	39.8	37.1	33.8	30.6	28.9	26.8	25.3
						1460	43.8	39.8	37.1	33.8	30.6	28.9	26.9	25.3
						1461	43.8	39.9	37.1	33.8	30.7	28.9	26.9	25.4
						1462	43.8	39.8	37.1	33.8	30.7	28.9	26.9	25.3
						1463	43.8	39.8	37.1	33.8	30.7	28.9	26.9	25.3
						1464	43.8	39.8	37.1	33.8	30.6	28.9	26.9	25.3
						1465	43.9	39.8	37.2	33.8	30.7	28.9	26.9	25.3
						1466	43.9	39.9	37.1	33.8	30.7	28.9	26.9	25.4
						1467	43.9	39.8	37.2	33.8	30.7	28.9	26.9	25.4
						1468	43.9	39.8	37.2	33.8	30.7	28.9	26.9	25.4
						1469	43.9	39.9	37.2	33.8	30.7	28.9	26.9	25.4
						1470	44	39.9	37.2	33.8	30.7	28.9	26.9	25.4
						1471	44	39.9	37.2	33.8	30.7	28.9	26.9	25.4
						1472	44	39.9	37.2	33.8	30.7	28.9	26.9	25.3
						1473	44	39.9	37.2	33.8	30.7	28.9	26.9	25.4
						1474	44	39.9	37.2	33.8	30.7	28.9	26.9	25.3
						1475	44	39.9	37.2	33.8	30.7	28.9	26.9	25.4
						1476	44	39.9	37.2	33.8	30.7	28.9	26.9	25.4
						1477	44	39.9	37.2	33.8	30.7	29	26.9	25.4
						1478	43.9	39.9	37.2	33.8	30.7	28.9	26.9	25.4
						1479	43.9	39.9	37.2	33.8	30.7	29	26.9	25.4
						1480	44	39.9	37.2	33.8	30.7	29	26.9	25.4
						1481	44	39.9	37.2	33.9	30.7	28.9	26.9	25.4
						1482	44	39.9	37.2	33.8	30.7	28.9	26.9	25.4
						1483	44	39.9	37.2	33.8	30.7	28.9	26.9	25.4
						1484	43.9	39.9	37.2	33.8	30.7	28.9	26.9	25.4
						1485	43.9	39.9	37.2	33.9	30.7	29	26.9	25.4
						1486	43.9	39.9	37.2	33.9	30.7	29	26.9	25.4
						1487	44	39.9	37.2	33.9	30.7	29	26.9	25.4
						1488	44	39.9	37.2	33.8	30.8	29	26.9	25.4
						1489	44	39.9	37.2	33.8	30.7	29	26.9	25.4
						1490	44	39.9	37.2	33.9	30.7	29	26.9	25.4
						1491	43.9	39.9	37.2	33.9	30.8	29	26.9	25.4
						1492	43.9	39.9	37.2	33.9	30.7	29	26.9	25.4
						1493	43.9	39.9	37.2	33.9	30.8	29	26.9	25.4
						1494	43.9	39.9	37.2	33.9	30.7	29	26.9	25.4
						1495	43.9	40	37.2	33.9	30.7	29	26.9	25.4
						1496	43.9	39.9	37.2	33.9	30.8	29	26.9	25.4
						1497	43.9	39.9	37.2	33.9	30.8	29	27	25.4
						1498	43.9	39.9	37.3	33.9	30.8	29	27	25.4
						1499	43.9	40	37.3	33.9	30.8	29	26.9	25.4
						1500	44	40	37.3	33.9	30.8	29	27	25.4
						1501	44	40	37.2	33.9	30.8	29	27	25.4
						1502	44	40	37.3	33.9	30.8	29	27	25.4
						1503	44	40	37.3	33.9	30.8	29	27	25.4
						1504	44	40	37.3	33.9	30.8	29	27	25.4
						1505	44	40	37.3	33.9	30.8	29	27	25.4
						1506	44	40	37.3	33.9	30.8	29	27	25.4
						1507	44	40	37.3	33.9	30.8	29	27	25.4
						1508	44	40	37.3	33.9	30.8	29	27	25.4
						1509	44	40	37.3	33.9	30.8	29	27	25.4
						1510	44	40	37.3	33.9	30.8	29	27	25.5
						1511	44	40	37.3	33.9	30.8	29	27	25.4
						1512	44.1	40	37.3	33.9	30.8	29.1	27	25.4
						1513	44.1	40	37.3	34	30.8	29	27	25.4
						1514	44	40	37.3	33.9	30.8	29	27	25.4
						1515	44	40	37.3	33.9	30.8	29.1	27	25.4
						1516	44.1	40	37.3	34	30.8	29.1	27	25.4
						1517	44.1	40	37.3	34	30.8	29	27	25.4
						1518	44.1	40	37.3	33.9	30.8	29.1	27	25.4
						1519	44.1	40	37.3	34	30.8	29	27	25.5
						1520	44.1	40	37.4	33.9	30.8	29.1	27	25.4
						1521	44.1	40	37.3	34	30.9	29	27	25.5
						1522	44.1	40.1	37.3	34	30.8	29.1	27	25.5
						1523	44.1	40.1	37.4	34	30.9	29.1	27	25.4
						1524	44.1	40.1	37.3	34	30.9	29.1	27	25.4
						1525	44.1	40.1	37.4	34	30.9	29.1	27	25.5
						1526	44.1	40.1	37.4	34	30.8	29.1	27	25.5
						1527	44.1	40.1	37.4	34	30.9	29.1	27	25.5
						1528	44.1	40.1	37.4	34	30.9	29.1	27	25.5
						1529	44.1	40.1	37.3	34	30.9	29.1	27	25.5
						1530	44.1	40.1	37.4	34	30.9	29.1	27.1	25.5
						1531	44.1	40.1	37.4	34	30.9	29.1	27	25.5
						1532	44.1	40.1	37.4	34	30.9	29.1	27	25.5
						1533	44.1	40.1	37.4	34	30.9	29.1	27.1	25.5
						1534	44.1	40.1	37.4	34	30.9	29.1	27	25.5
						1535	44.1	40.1	37.4	34	30.9	29.1	27	25.5
						1536	44.1	40.1	37.4	34	30.9	29.1	27	25.5
						1537	44.1	40.1	37.4	34	30.9	29.1	27	25.5
						1538	44.2	40.1	37.4	34	30.9	29.1	27.1	25.5
						1539	44.2	40.1	37.4	34	30.9	29.1	27.1	25.5
						1540	44.2	40.1	37.4	34	30.9	29.1	27.1	25.5
						1541	44.2	40.1	37.4	34	30.9	29.1	27.1	25.5
						1542	44.2	40.1	37.4	34	30.9	29.1	27.1	25.5
						1543	44.2	40.1	37.4	34	30.9	29.1	27.1	25.5
						1544	44.2	40.1	37.4	34	30.9	29.1	27.1	25.5
						1545	44.2	40.1	37.4	34.1	30.9	29.1	27.1	25.5
						1546	44.2	40.1	37.4	34	30.9	29.2	27.1	25.5
						1547	44.2	40.1	37.4	34.1	30.9	29.1	27.1	25.5
						1548	44.2	40.1	37.4	34	30.9	29.1	27.1	25.5
						1549	44.2	40.2	37.4	34.1	30.9	29.1	27.1	25.5
						1550	44.2	40.1	37.4	34.1	30.9	29.2	27.1	25.5
						1551	44.2	40.2	37.4	34.1	30.9	29.2	27.1	25.5
						1552	44.2	40.2	37.4	34.1	30.9	29.2	27.1	25.5
						1553	44.1	40.2	37.4	34.1	30.9	29.2	27.1	25.5
						1554	44.1	40.2	37.5	34.1	30.9	29.2	27.1	25.5
						1555	44.1	40.2	37.4	34.1	31	29.2	27.1	25.5
						1556	44.2	40.2	37.4	34.1	30.9	29.2	27.1	25.5
						1557	44.1	40.2	37.5	34.1	31	29.2	27.1	25.5
						1558	44.2	40.2	37.5	34.1	31	29.2	27.1	25.5
						1559	44.1	40.2	37.5	34.1	31	29.2	27.1	25.5
						1560	44.1	40.2	37.5	34.1	30.9	29.2	27.1	25.5
						1561	44.1	40.2	37.5	34.1	31	29.2	27.1	25.6
						1562	44.2	40.2	37.5	34.1	31	29.2	27.1	25.5
						1563	44.2	40.2	37.5	34.1	31	29.2	27.1	25.5
						1564	44.2	40.2	37.5	34.1	31	29.2	27.1	25.5
						1565	44.1	40.2	37.5	34.1	31	29.2	27.1	25.6
						1566	44.1	40.2	37.5	34.1	31	29.2	27.1	25.6
						1567	44.1	40.2	37.5	34.1	31	29.2	27.1	25.6
						1568	44.1	40.2	37.5	34.1	31	29.2	27.1	25.6
						1569	44.1	40.2	37.5	34.1	31	29.2	27.1	25.6
						1570	44.2	40.2	37.5	34.1	31	29.2	27.2	25.6
						1571	44.1	40.2	37.5	34.1	31	29.2	27.1	25.6
						1572	44.1	40.2	37.5	34.1	31	29.2	27.1	25.6
						1573	44.1	40.2	37.5	34.1	31	29.2	27.1	25.6
						1574	44.1	40.2	37.5	34.1	31	29.2	27.1	25.6
						1575	44.1	40.2	37.5	34.2	31	29.2	27.2	25.6
						1576	44	40.2	37.5	34.2	31	29.3	27.1	25.6
						1577	44.1	40.2	37.5	34.2	31	29.2	27.2	25.6
						1578	44	40.2	37.5	34.2	31	29.2	27.2	25.6
						1579	44	40.2	37.5	34.2	31	29.3	27.2	25.6
						1580	44	40.2	37.5	34.2	31	29.2	27.2	25.6
						1581	44	40.2	37.5	34.2	31	29.3	27.2	25.6
						1582	44	40.2	37.6	34.2	31	29.3	27.2	25.6
						1583	44	40.2	37.6	34.2	31	29.3	27.2	25.6
						1584	44	40.2	37.6	34.2	31	29.3	27.2	25.6
						1585	44.1	40.2	37.5	34.2	31	29.3	27.2	25.6
						1586	44.1	40.2	37.5	34.2	31	29.3	27.2	25.6
						1587	44.1	40.2	37.5	34.2	31	29.3	27.2	25.6
						1588	44.1	40.2	37.5	34.2	31	29.3	27.2	25.6
						1589	44.1	40.2	37.6	34.2	31	29.3	27.2	25.6
						1590	44.1	40.2	37.6	34.2	31	29.3	27.2	25.6
						1591	44	40.2	37.6	34.2	31	29.3	27.2	25.6
						1592	44.1	40.2	37.6	34.2	31	29.3	27.2	25.6
						1593	44	40.3	37.6	34.2	31.1	29.3	27.2	25.6
						1594	44	40.2	37.6	34.2	31.1	29.3	27.2	25.6
						1595	44	40.3	37.6	34.2	31.1	29.3	27.2	25.6
						1596	44	40.3	37.6	34.2	31	29.3	27.2	25.6
						1597	44	40.2	37.6	34.2	31.1	29.3	27.2	25.6
						1598	44	40.3	37.6	34.2	31.1	29.3	27.2	25.6
						1599	44.1	40.3	37.6	34.2	31.1	29.3	27.3	25.6
						1600	44	40.3	37.6	34.2	31.1	29.3	27.2	25.6
						1601	44.1	40.3	37.6	34.2	31.1	29.3	27.2	25.6
						1602	44	40.3	37.6	34.2	31.1	29.3	27.2	25.6
						1603	44.1	40.3	37.6	34.2	31.1	29.3	27.2	25.6
						1604	44.1	40.2	37.6	34.2	31.1	29.3	27.3	25.6
						1605	44.1	40.3	37.6	34.2	31.1	29.3	27.3	25.6
						1606	44.1	40.3	37.6	34.2	31.1	29.3	27.3	25.6
						1607	44.1	40.3	37.6	34.3	31.1	29.3	27.3	25.6
						1608	44.1	40.3	37.6	34.3	31.1	29.3	27.2	25.6
						1609	44	40.3	37.6	34.3	31.1	29.3	27.2	25.6
						1610	44	40.2	37.6	34.3	31.1	29.3	27.2	25.6
						1611	44	40.3	37.6	34.3	31.1	29.3	27.2	25.6
						1612	44	40.3	37.6	34.3	31.1	29.4	27.3	25.6
						1613	44	40.3	37.6	34.3	31.1	29.4	27.3	25.6
						1614	44	40.3	37.6	34.3	31.1	29.4	27.3	25.6
						1615	44	40.3	37.6	34.3	31.1	29.4	27.3	25.6
						1616	44	40.3	37.6	34.3	31.1	29.4	27.3	25.6
						1617	44.1	40.3	37.6	34.3	31.1	29.4	27.3	25.7
						1618	44.1	40.3	37.7	34.3	31.1	29.4	27.2	25.6
						1619	44.1	40.3	37.7	34.3	31.1	29.4	27.3	25.7
						1620	44.1	40.3	37.6	34.3	31.1	29.4	27.3	25.7
						1621	44.1	40.3	37.6	34.3	31.1	29.4	27.3	25.7
						1622	44.1	40.3	37.7	34.3	31.1	29.4	27.3	25.7
						1623	44.1	40.3	37.7	34.3	31.1	29.4	27.3	25.7
						1624	44.1	40.3	37.7	34.3	31.1	29.4	27.3	25.7
						1625	44.1	40.3	37.7	34.3	31.1	29.4	27.3	25.7
						1626	44	40.3	37.7	34.3	31.1	29.4	27.3	25.7
						1627	44	40.3	37.7	34.3	31.2	29.4	27.3	25.7
						1628	44	40.3	37.7	34.3	31.2	29.4	27.3	25.7
						1629	44	40.3	37.7	34.3	31.2	29.4	27.3	25.7
						1630	44	40.3	37.7	34.3	31.1	29.4	27.3	25.7
						1631	44.1	40.3	37.7	34.3	31.2	29.4	27.3	25.7
						1632	44.1	40.3	37.7	34.3	31.2	29.4	27.3	25.7
						1633	44.1	40.3	37.7	34.3	31.2	29.4	27.3	25.7
						1634	44.1	40.3	37.7	34.3	31.2	29.4	27.3	25.7
						1635	44.1	40.3	37.7	34.3	31.1	29.4	27.3	25.7
						1636	44.2	40.3	37.7	34.3	31.2	29.4	27.3	25.7
						1637	44.2	40.3	37.7	34.3	31.2	29.4	27.3	25.7
						1638	44.2	40.3	37.7	34.4	31.2	29.4	27.3	25.7
						1639	44.2	40.3	37.7	34.3	31.2	29.4	27.3	25.7
						1640	44.2	40.3	37.7	34.4	31.2	29.4	27.3	25.7
						1641	44.2	40.3	37.7	34.3	31.2	29.4	27.3	25.7
						1642	44.2	40.3	37.7	34.4	31.2	29.4	27.3	25.7
						1643	44.2	40.3	37.7	34.3	31.2	29.4	27.3	25.7
						1644	44.2	40.3	37.7	34.4	31.2	29.4	27.3	25.7
						1645	44.2	40.3	37.7	34.4	31.2	29.4	27.3	25.7
						1646	44.2	40.3	37.7	34.4	31.2	29.4	27.3	25.7
						1647	44.2	40.3	37.7	34.4	31.2	29.4	27.4	25.7
						1648	44.2	40.3	37.7	34.4	31.2	29.4	27.3	25.7
						1649	44.2	40.3	37.7	34.4	31.2	29.5	27.3	25.7
						1650	44.2	40.3	37.7	34.4	31.2	29.5	27.3	25.7
						1651	44.2	40.3	37.7	34.4	31.2	29.5	27.4	25.7
						1652	44.2	40.4	37.7	34.4	31.2	29.5	27.4	25.7
						1653	44.2	40.4	37.7	34.4	31.2	29.5	27.3	25.7
						1654	44.1	40.3	37.7	34.4	31.2	29.5	27.3	25.7
						1655	44.2	40.4	37.7	34.4	31.2	29.5	27.4	25.7
						1656	44.2	40.4	37.8	34.4	31.2	29.5	27.4	25.7
						1657	44.2	40.4	37.7	34.4	31.2	29.5	27.4	25.7
						1658	44.2	40.3	37.7	34.4	31.2	29.5	27.4	25.7
						1659	44.2	40.4	37.8	34.4	31.2	29.5	27.4	25.7
						1660	44.2	40.4	37.8	34.4	31.2	29.5	27.4	25.7
						1661	44.2	40.4	37.8	34.4	31.2	29.5	27.4	25.7
						1662	44.2	40.4	37.7	34.4	31.2	29.5	27.4	25.7
						1663	44.2	40.4	37.7	34.4	31.2	29.5	27.4	25.7
						1664	44.3	40.4	37.8	34.4	31.2	29.5	27.4	25.7
						1665	44.3	40.4	37.8	34.4	31.3	29.5	27.4	25.8
						1666	44.3	40.4	37.8	34.4	31.2	29.5	27.4	25.7
						1667	44.3	40.4	37.8	34.4	31.2	29.5	27.4	25.7
						1668	44.3	40.4	37.8	34.4	31.2	29.5	27.4	25.7
						1669	44.3	40.4	37.8	34.4	31.3	29.5	27.4	25.8
						1670	44.3	40.4	37.8	34.4	31.3	29.5	27.4	25.8
						1671	44.3	40.4	37.8	34.4	31.3	29.5	27.4	25.7
						1672	44.3	40.4	37.8	34.4	31.3	29.5	27.4	25.8
						1673	44.3	40.4	37.8	34.4	31.3	29.5	27.4	25.7
						1674	44.3	40.4	37.8	34.4	31.3	29.5	27.4	25.7
						1675	44.3	40.4	37.8	34.4	31.3	29.5	27.4	25.7
						1676	44.3	40.4	37.8	34.4	31.3	29.5	27.4	25.7
						1677	44.3	40.4	37.8	34.5	31.3	29.5	27.4	25.8
						1678	44.3	40.4	37.8	34.5	31.3	29.5	27.4	25.7
						1679	44.3	40.4	37.8	34.5	31.3	29.6	27.4	25.8
						1680	44.3	40.4	37.8	34.5	31.3	29.5	27.4	25.8
						1681	44.4	40.4	37.8	34.5	31.3	29.5	27.4	25.8
						1682	44.4	40.4	37.8	34.5	31.3	29.5	27.4	25.8
						1683	44.4	40.4	37.8	34.5	31.3	29.5	27.4	25.8
						1684	44.3	40.4	37.8	34.5	31.3	29.6	27.4	25.8
						1685	44.3	40.5	37.8	34.4	31.3	29.5	27.4	25.8
						1686	44.3	40.4	37.8	34.5	31.3	29.6	27.4	25.8
						1687	44.3	40.4	37.8	34.5	31.3	29.6	27.5	25.8
						1688	44.4	40.4	37.8	34.5	31.3	29.6	27.5	25.8
						1689	44.4	40.5	37.8	34.5	31.3	29.6	27.4	25.8
						1690	44.4	40.5	37.8	34.5	31.3	29.6	27.4	25.8
						1691	44.4	40.5	37.8	34.5	31.3	29.6	27.4	25.8
						1692	44.4	40.5	37.8	34.5	31.3	29.6	27.4	25.8
						1693	44.4	40.5	37.8	34.5	31.3	29.6	27.4	25.8
						1694	44.4	40.5	37.8	34.5	31.3	29.6	27.4	25.8
						1695	44.4	40.5	37.8	34.5	31.3	29.6	27.4	25.8
						1696	44.5	40.5	37.9	34.5	31.3	29.6	27.5	25.8
						1697	44.4	40.5	37.8	34.5	31.3	29.6	27.5	25.8
						1698	44.4	40.5	37.9	34.5	31.3	29.6	27.5	25.8
						1699	44.4	40.5	37.9	34.5	31.3	29.6	27.5	25.8
						1700	44.4	40.5	37.9	34.5	31.3	29.6	27.5	25.8
						1701	44.4	40.5	37.8	34.5	31.3	29.6	27.5	25.8
						1702	44.4	40.5	37.9	34.5	31.3	29.6	27.5	25.8
						1703	44.4	40.5	37.9	34.5	31.3	29.6	27.5	25.8
						1704	44.4	40.5	37.9	34.5	31.3	29.6	27.5	25.8
						1705	44.5	40.5	37.9	34.5	31.3	29.6	27.5	25.8
						1706	44.5	40.5	37.9	34.5	31.3	29.6	27.5	25.8
						1707	44.5	40.5	37.9	34.5	31.3	29.6	27.5	25.8
						1708	44.5	40.5	37.9	34.5	31.3	29.6	27.5	25.8
						1709	44.5	40.5	37.9	34.5	31.3	29.6	27.5	25.8
						1710	44.6	40.5	37.9	34.5	31.3	29.6	27.5	25.8
						1711	44.5	40.5	37.9	34.5	31.3	29.6	27.5	25.8
						1712	44.6	40.5	37.9	34.5	31.3	29.6	27.5	25.8
						1713	44.5	40.5	37.9	34.5	31.3	29.6	27.5	25.8
						1714	44.6	40.5	37.9	34.5	31.3	29.6	27.5	25.8
						1715	44.6	40.5	37.9	34.6	31.4	29.6	27.5	25.8
						1716	44.6	40.5	37.9	34.6	31.3	29.6	27.5	25.8
						1717	44.6	40.5	37.9	34.6	31.4	29.6	27.5	25.8
						1718	44.6	40.6	37.9	34.6	31.3	29.6	27.5	25.8
						1719	44.7	40.5	37.9	34.6	31.3	29.6	27.5	25.8
						1720	44.7	40.6	37.9	34.6	31.3	29.7	27.5	25.8
						1721	44.6	40.6	37.9	34.6	31.4	29.6	27.5	25.8
						1722	44.6	40.6	37.9	34.6	31.4	29.7	27.5	25.8
						1723	44.6	40.6	37.9	34.6	31.4	29.7	27.5	25.8
						1724	44.6	40.6	37.9	34.6	31.4	29.6	27.5	25.8
						1725	44.6	40.6	37.9	34.6	31.4	29.7	27.5	25.8
						1726	44.6	40.6	37.9	34.6	31.4	29.7	27.5	25.8
						1727	44.6	40.6	37.9	34.6	31.4	29.7	27.5	25.8
						1728	44.6	40.6	37.9	34.6	31.4	29.7	27.5	25.8
						1729	44.6	40.6	37.9	34.6	31.4	29.7	27.5	25.8
						1730	44.7	40.6	37.9	34.6	31.4	29.7	27.5	25.8
						1731	44.7	40.6	38	34.6	31.4	29.7	27.5	25.8
						1732	44.7	40.6	37.9	34.6	31.4	29.7	27.5	25.8
						1733	44.7	40.6	38	34.6	31.4	29.7	27.5	25.9
						1734	44.7	40.6	38	34.6	31.4	29.7	27.5	25.8
						1735	44.7	40.6	38	34.6	31.4	29.7	27.5	25.9
						1736	44.7	40.6	38	34.6	31.4	29.7	27.5	25.9
						1737	44.8	40.6	38	34.6	31.4	29.7	27.5	25.9
						1738	44.8	40.6	38	34.6	31.4	29.7	27.5	25.9
						1739	44.8	40.6	38	34.6	31.4	29.7	27.5	25.9
						1740	44.8	40.6	38	34.6	31.4	29.7	27.5	25.9
						1741	44.8	40.6	38	34.6	31.4	29.7	27.5	25.9
						1742	44.8	40.7	38	34.6	31.4	29.7	27.5	25.9
						1743	44.8	40.6	38	34.6	31.4	29.7	27.5	25.9
						1744	44.8	40.7	38	34.6	31.4	29.7	27.5	25.9
						1745	44.8	40.7	38	34.6	31.4	29.7	27.5	25.9
						1746	44.8	40.7	38	34.6	31.4	29.7	27.6	25.9
						1747	44.8	40.7	38	34.6	31.4	29.7	27.6	25.9
						1748	44.8	40.7	38	34.6	31.4	29.7	27.6	25.9
						1749	44.8	40.7	38	34.6	31.4	29.7	27.5	25.9
						1750	44.8	40.7	38	34.6	31.4	29.7	27.5	25.9
						1751	44.8	40.7	38	34.6	31.4	29.7	27.6	25.9
						1752	44.8	40.7	38	34.6	31.4	29.7	27.6	25.9
						1753	44.8	40.7	38	34.6	31.4	29.7	27.6	25.9
						1754	44.8	40.7	38	34.7	31.4	29.7	27.6	25.9
						1755	44.8	40.7	38	34.6	31.4	29.7	27.6	25.9
						1756	44.8	40.7	38	34.7	31.4	29.7	27.5	25.9
						1757	44.8	40.7	38	34.6	31.4	29.7	27.6	25.9
						1758	44.8	40.7	38	34.7	31.4	29.7	27.6	25.9
						1759	44.8	40.7	38	34.7	31.4	29.7	27.6	25.9
						1760	44.8	40.7	38	34.7	31.4	29.8	27.6	25.9
						1761	44.8	40.7	38	34.7	31.4	29.7	27.6	25.9
						1762	44.8	40.7	38	34.6	31.4	29.7	27.6	25.9
						1763	44.8	40.7	38.1	34.7	31.4	29.8	27.6	25.9
						1764	44.8	40.7	38.1	34.7	31.4	29.8	27.6	25.9
						1765	44.8	40.7	38.1	34.7	31.4	29.8	27.6	25.9
						1766	44.8	40.7	38	34.7	31.4	29.8	27.6	25.9
						1767	44.7	40.7	38.1	34.7	31.4	29.8	27.6	25.9
						1768	44.7	40.7	38.1	34.7	31.4	29.8	27.6	25.9
						1769	44.7	40.7	38.1	34.7	31.4	29.8	27.6	25.9
						1770	44.7	40.7	38	34.7	31.4	29.8	27.6	25.9
						1771	44.6	40.7	38.1	34.7	31.4	29.8	27.6	25.9
						1772	44.6	40.7	38.1	34.7	31.4	29.8	27.6	25.9
						1773	44.6	40.8	38.1	34.7	31.4	29.8	27.6	25.9
						1774	44.6	40.8	38.1	34.7	31.4	29.8	27.6	25.9
						1775	44.5	40.7	38.1	34.7	31.4	29.8	27.6	25.9
						1776	44.5	40.7	38.1	34.7	31.4	29.8	27.6	25.9
						1777	44.5	40.8	38.1	34.7	31.4	29.8	27.6	25.9
						1778	44.5	40.7	38.1	34.7	31.4	29.8	27.6	25.9
						1779	44.5	40.7	38.1	34.7	31.4	29.8	27.6	25.9
						1780	44.6	40.7	38.1	34.7	31.4	29.8	27.6	25.9
						1781	44.6	40.7	38.1	34.7	31.5	29.8	27.6	25.9
						1782	44.6	40.7	38.1	34.7	31.4	29.8	27.6	25.9
						1783	44.6	40.7	38.1	34.7	31.4	29.8	27.6	25.9
						1784	44.6	40.8	38.1	34.7	31.4	29.8	27.6	25.9
						1785	44.6	40.7	38.1	34.7	31.4	29.8	27.6	26
						1786	44.6	40.7	38.1	34.7	31.5	29.8	27.6	26
						1787	44.6	40.7	38.1	34.7	31.4	29.8	27.6	25.9
						1788	44.6	40.7	38.1	34.7	31.4	29.8	27.6	25.9
						1789	44.6	40.7	38.1	34.7	31.5	29.8	27.6	25.9
						1790	44.6	40.7	38.1	34.7	31.4	29.8	27.6	26
						1791	44.6	40.7	38.1	34.7	31.4	29.8	27.6	26
						1792	44.5	40.7	38.1	34.7	31.5	29.8	27.6	26
						1793	44.6	40.8	38.1	34.7	31.4	29.8	27.6	26
						1794	44.6	40.7	38.1	34.7	31.5	29.8	27.6	26
						1795	44.6	40.8	38.1	34.7	31.4	29.8	27.6	26
						1796	44.6	40.7	38.1	34.7	31.5	29.8	27.6	26
						1797	44.6	40.8	38.1	34.7	31.4	29.8	27.6	26
						1798	44.6	40.7	38.1	34.7	31.5	29.8	27.6	26
						1799	44.6	40.7	38.1	34.7	31.5	29.8	27.6	26
						1800	44.6	40.8	38.1	34.7	31.5	29.8	27.6	26
						1801	44.6	40.8	38.1	34.7	31.5	29.8	27.6	26
						1802	44.5	40.8	38.1	34.8	31.4	29.8	27.7	26
						1803	44.5	40.7	38.1	34.8	31.5	29.8	27.7	26
						1804	44.5	40.8	38.1	34.8	31.5	29.8	27.6	26
						1805	44.6	40.7	38.1	34.7	31.5	29.8	27.6	26
						1806	44.6	40.8	38.1	34.8	31.5	29.8	27.7	26
						1807	44.6	40.8	38.1	34.8	31.5	29.8	27.7	26
						1808	44.6	40.8	38.1	34.7	31.5	29.8	27.7	26
						1809	44.5	40.8	38.1	34.8	31.5	29.8	27.6	26
						1810	44.6	40.8	38.2	34.8	31.5	29.8	27.7	26
						1811	44.6	40.8	38.1	34.7	31.5	29.9	27.7	26
						1812	44.5	40.8	38.1	34.8	31.5	29.8	27.7	26
						1813	44.5	40.8	38.2	34.7	31.5	29.9	27.7	26
						1814	44.5	40.8	38.2	34.8	31.5	29.9	27.7	26
						1815	44.5	40.8	38.2	34.8	31.5	29.9	27.7	26
						1816	44.5	40.8	38.2	34.8	31.5	29.9	27.7	26
						1817	44.5	40.8	38.2	34.8	31.5	29.9	27.7	26
						1818	44.6	40.8	38.2	34.8	31.5	29.9	27.7	26
						1819	44.6	40.8	38.2	34.8	31.5	29.9	27.7	26
						1820	44.6	40.8	38.2	34.8	31.5	29.9	27.7	26
						1821	44.6	40.8	38.2	34.8	31.5	29.9	27.7	26
						1822	44.6	40.8	38.2	34.8	31.5	29.9	27.7	26
						1823	44.6	40.8	38.2	34.8	31.5	29.9	27.7	26
						1824	44.6	40.8	38.2	34.8	31.5	29.9	27.7	26
						1825	44.6	40.8	38.2	34.8	31.5	29.9	27.7	26
						1826	44.6	40.8	38.2	34.8	31.5	29.9	27.7	26
						1827	44.6	40.8	38.2	34.8	31.5	29.9	27.7	26
						1828	44.6	40.8	38.2	34.8	31.5	29.9	27.7	26
						1829	44.6	40.8	38.2	34.8	31.5	29.9	27.7	26
						1830	44.7	40.8	38.2	34.8	31.5	29.9	27.7	26
						1831	44.7	40.8	38.2	34.8	31.5	29.9	27.7	26
						1832	44.7	40.8	38.2	34.8	31.5	29.9	27.7	26
						1833	44.6	40.8	38.2	34.8	31.5	29.9	27.7	26
						1834	44.6	40.8	38.2	34.8	31.5	29.9	27.7	26
						1835	44.7	40.8	38.2	34.8	31.5	29.9	27.7	26
						1836	44.7	40.8	38.2	34.8	31.5	29.9	27.7	26.1
						1837	44.7	40.8	38.2	34.8	31.5	29.9	27.7	26
						1838	44.7	40.8	38.2	34.8	31.5	29.9	27.7	26
						1839	44.7	40.8	38.2	34.8	31.5	29.9	27.8	26
						1840	44.7	40.8	38.2	34.8	31.5	29.9	27.7	26
						1841	44.7	40.8	38.2	34.8	31.5	29.9	27.8	26
						1842	44.7	40.8	38.2	34.8	31.5	29.9	27.7	26
						1843	44.7	40.8	38.2	34.8	31.5	29.9	27.8	26
						1844	44.6	40.8	38.2	34.8	31.5	29.9	27.8	26
						1845	44.6	40.9	38.2	34.8	31.5	29.9	27.8	26.1
						1846	44.7	40.8	38.2	34.8	31.5	29.9	27.8	26
						1847	44.7	40.8	38.2	34.8	31.5	29.9	27.8	26.1
						1848	44.7	40.8	38.2	34.8	31.6	30	27.8	26
						1849	44.7	40.8	38.2	34.9	31.5	30	27.8	26.1
						1850	44.7	40.8	38.2	34.8	31.5	30	27.8	26.1
						1851	44.7	40.8	38.2	34.9	31.5	30	27.8	26.1
						1852	44.7	40.8	38.2	34.8	31.6	30	27.8	26.1
						1853	44.7	40.8	38.3	34.9	31.5	30	27.8	26.1
						1854	44.7	40.9	38.3	34.8	31.5	30	27.8	26.1
						1855	44.7	40.9	38.3	34.9	31.5	30	27.8	26.1
						1856	44.7	40.9	38.3	34.9	31.6	30	27.8	26.1
						1857	44.7	40.9	38.3	34.9	31.6	30	27.8	26
						1858	44.7	40.9	38.3	34.8	31.6	30	27.8	26.1
						1859	44.7	40.9	38.3	34.8	31.6	30	27.8	26.1
						1860	44.7	40.9	38.3	34.9	31.5	30	27.8	26
						1861	44.7	40.9	38.3	34.9	31.6	30	27.8	26.1
						1862	44.7	40.9	38.3	34.9	31.5	30	27.8	26.1
						1863	44.7	40.9	38.3	34.9	31.6	30	27.8	26.1
						1864	44.7	40.9	38.3	34.9	31.6	30	27.8	26.1
						1865	44.8	40.9	38.3	34.8	31.6	30	27.8	26.1
						1866	44.7	40.9	38.3	34.9	31.6	30	27.8	26.1
						1867	44.7	40.9	38.3	34.9	31.6	30	27.8	26.1
						1868	44.7	40.9	38.3	34.9	31.6	30	27.8	26.1
						1869	44.7	40.9	38.3	34.9	31.6	30	27.8	26.1
						1870	44.7	40.9	38.3	34.9	31.6	30	27.8	26.1
						1871	44.7	40.9	38.3	34.9	31.6	30	27.8	26.1
						1872	44.7	40.9	38.3	34.9	31.6	30	27.9	26.1
						1873	44.7	40.9	38.3	34.9	31.6	30	27.8	26.1
						1874	44.7	40.9	38.3	34.9	31.6	30	27.8	26.1
						1875	44.7	40.9	38.3	34.9	31.6	30	27.8	26.1
						1876	44.7	40.9	38.3	34.9	31.6	30	27.8	26.1
						1877	44.7	40.9	38.3	34.9	31.6	30	27.8	26.1
						1878	44.7	40.9	38.3	34.9	31.6	30.1	27.9	26.1
						1879	44.7	40.9	38.3	34.9	31.6	30	27.8	26.1
						1880	44.7	40.9	38.3	34.9	31.6	30	27.8	26.1
						1881	44.8	40.9	38.3	34.9	31.6	30	27.8	26.1
						1882	44.8	40.9	38.3	34.9	31.6	30	27.9	26.1
						1883	45.1	40.9	38.3	34.9	31.6	30	27.8	26.1
						1884	45.1	40.9	38.3	34.9	31.6	30	27.9	26.1
						1885	45.1	40.9	38.3	34.9	31.6	30	27.9	26.1
						1886	45.1	40.9	38.3	34.9	31.6	30.1	27.9	26.1
						1887	45.1	40.9	38.3	34.9	31.6	30.1	27.9	26.1
						1888	45.2	40.9	38.3	34.9	31.6	30.1	27.9	26.1
						1889	45.2	40.9	38.3	34.9	31.6	30.1	27.9	26.1
						1890	45.2	40.9	38.3	34.9	31.6	30.1	27.9	26.1
						1891	45.3	40.9	38.3	34.9	31.6	30.1	27.9	26.1
						1892	45.2	41	38.3	34.9	31.6	30.1	27.9	26.1
						1893	45.3	40.9	38.3	34.9	31.6	30.1	27.9	26.1
						1894	45.2	41	38.4	34.9	31.6	30.1	27.9	26.1
						1895	45.2	41	38.4	34.9	31.6	30.1	27.9	26.1
						1896	45.3	41	38.3	34.9	31.6	30.1	27.9	26.1
						1897	45.2	41	38.3	34.9	31.6	30.1	27.9	26.1
						1898	45.3	41	38.4	34.9	31.6	30.1	27.9	26.1
						1899	45.2	41	38.4	34.9	31.6	30.1	27.9	26.1
						1900	45.2	41	38.4	34.9	31.6	30.1	27.9	26.1
						1901	45.3	41	38.4	34.9	31.6	30.1	27.9	26.1
						1902	45.3	41	38.4	34.9	31.7	30.1	27.9	26.1
						1903	45.3	41	38.4	34.9	31.6	30.1	27.9	26.1
						1904	45.3	41	38.4	34.9	31.6	30.1	27.9	26.1
						1905	45.3	41	38.4	34.9	31.7	30.1	27.9	26.1
						1906	45.3	41	38.4	34.9	31.7	30.1	27.9	26.1
						1907	45.3	41	38.4	34.9	31.7	30.1	27.9	26.1
						1908	45.3	41	38.4	34.9	31.6	30.1	27.9	26.1
						1909	45.3	41	38.4	34.9	31.6	30.1	27.9	26.1
						1910	45.3	41	38.4	35	31.6	30.1	27.9	26.1
						1911	45.3	41	38.4	35	31.7	30.1	27.9	26.1
						1912	45.3	41	38.4	35	31.7	30.1	27.9	26.1
						1913	45.3	41	38.4	35	31.7	30.1	27.9	26.1
						1914	45.3	41	38.4	34.9	31.7	30.1	27.9	26.1
						1915	45.2	41	38.4	35	31.7	30.1	27.9	26.1
						1916	45.2	41	38.4	35	31.7	30.1	27.9	26.1
						1917	45.2	41	38.4	35	31.7	30.1	27.9	26.1
						1918	45.2	41	38.4	35	31.7	30.1	27.9	26.1
						1919	45.2	41	38.4	35	31.7	30.1	27.9	26.2
						1920	45.2	41	38.4	35	31.7	30.2	27.9	26.1
						1921	45.1	41	38.4	35	31.7	30.2	27.9	26.1
						1922	45.1	41	38.4	35	31.7	30.2	27.9	26.1
						1923	45.1	41	38.4	35	31.7	30.2	27.9	26.1
						1924	45.2	41	38.4	35	31.7	30.2	27.9	26.1
						1925	45.1	41	38.4	35	31.7	30.2	27.9	26.1
						1926	45.1	41	38.4	35	31.7	30.2	27.9	26.2
						1927	45.1	41	38.4	35	31.7	30.2	27.9	26.1
						1928	45.1	41	38.4	35	31.7	30.2	27.9	26.2
						1929	45.1	41	38.4	35	31.7	30.2	27.9	26.1
						1930	45.1	41	38.4	35	31.7	30.2	27.9	26.1
						1931	45.1	41	38.4	35	31.7	30.2	27.9	26.2
						1932	45.2	41	38.5	35	31.7	30.2	27.9	26.1
						1933	45.2	41	38.4	35	31.7	30.2	27.9	26.2
						1934	45.2	41	38.4	35	31.7	30.2	27.9	26.2
						1935	45.2	41	38.4	35	31.7	30.2	28	26.2
						1936	45.2	41	38.4	35	31.7	30.2	28	26.2
						1937	45.2	41	38.5	35	31.7	30.2	28	26.2
						1938	45.2	41	38.4	35	31.7	30.2	27.9	26.2
						1939	45.2	41	38.5	35	31.7	30.2	28	26.2
						1940	45.2	41	38.5	35	31.7	30.2	27.9	26.2
						1941	45.2	41	38.5	35	31.7	30.2	27.9	26.2
						1942	45.2	41	38.5	35	31.7	30.2	28	26.2
						1943	45.2	41	38.5	35	31.7	30.2	28	26.2
						1944	45.2	41.1	38.5	35	31.7	30.2	28	26.2
						1945	45.2	41	38.5	35	31.7	30.2	28	26.2
						1946	45.2	41.1	38.5	35	31.7	30.2	27.9	26.2
						1947	45.2	41.1	38.5	35	31.7	30.2	27.9	26.2
						1948	45.2	41.1	38.5	35	31.7	30.2	28	26.2
						1949	45.2	41	38.5	35	31.7	30.2	28	26.2
						1950	45.2	41.1	38.5	35	31.7	30.2	28	26.2
						1951	45.3	41.1	38.5	35.1	31.8	30.2	28	26.2
						1952	45.3	41.1	38.5	35	31.7	30.2	28	26.2
						1953	45.3	41.1	38.5	35	31.7	30.2	28	26.2
						1954	45.3	41.1	38.5	35	31.8	30.2	28	26.2
						1955	45.2	41.1	38.5	35	31.7	30.2	28	26.2
						1956	45.2	41.1	38.5	35	31.7	30.2	28	26.2
						1957	45.2	41.1	38.5	35.1	31.7	30.2	28	26.2
						1958	45.2	41.1	38.5	35	31.8	30.2	28	26.2
						1959	45.2	41.1	38.5	35.1	31.8	30.2	28	26.2
						1960	45.2	41.1	38.5	35	31.8	30.2	28	26.2
						1961	45.2	41.1	38.5	35	31.8	30.2	28	26.2
						1962	45.2	41.1	38.5	35.1	31.8	30.2	28	26.2
						1963	45.3	41.1	38.5	35.1	31.8	30.2	28	26.2
						1964	45.3	41.1	38.5	35.1	31.8	30.2	28	26.2
						1965	45.3	41.1	38.5	35.1	31.8	30.2	28	26.2
						1966	45.3	41.1	38.5	35.1	31.8	30.3	28	26.2
						1967	45.4	41.1	38.5	35.1	31.8	30.3	28	26.2
						1968	45.4	41.1	38.5	35.1	31.8	30.2	28	26.2
						1969	45.4	41.1	38.5	35.1	31.8	30.3	28	26.2
						1970	45.4	41.1	38.5	35.1	31.8	30.2	28	26.2
						1971	45.4	41.1	38.5	35.1	31.8	30.2	28	26.2
						1972	45.4	41.1	38.5	35.1	31.8	30.3	28	26.2
						1973	45.4	41.1	38.5	35.1	31.8	30.3	28	26.2
						1974	45.4	41.1	38.5	35.1	31.8	30.3	28	26.2
						1975	45.5	41.1	38.5	35.1	31.8	30.3	28	26.2
						1976	45.5	41.1	38.5	35.1	31.8	30.3	28	26.2
						1977	45.5	41.1	38.5	35.1	31.8	30.3	28	26.2
						1978	45.5	41.1	38.5	35.1	31.8	30.3	28	26.2
						1979	45.5	41.1	38.5	35.1	31.8	30.3	28	26.2
						1980	45.5	41.1	38.5	35.1	31.8	30.3	28.1	26.3
						1981	45.5	41.1	38.5	35.1	31.8	30.3	28.1	26.3
						1982	45.5	41.2	38.5	35.1	31.8	30.3	28.1	26.2
						1983	45.5	41.1	38.6	35.1	31.8	30.3	28	26.3
						1984	45.5	41.1	38.5	35.1	31.8	30.3	28.1	26.3
						1985	45.4	41.1	38.5	35	31.8	30.2	28	26.2
						1986	45.4	41.1	38.5	35	31.8	30.2	28	26.2
						1987	45.4	41.1	38.5	35.1	31.8	30.2	28	26.2
						1988	45.4	41.1	38.5	35.1	31.8	30.3	28	26.2
						1989	45.4	41.1	38.5	35.1	31.7	30.2	28	26.2
						1990	45.4	41.1	38.5	35.1	31.8	30.2	28	26.2
						1991	45.4	41.1	38.5	35.1	31.8	30.2	28	26.2
						1992	45.5	41.1	38.5	35.1	31.8	30.2	28	26.2
						1993	45.5	41.1	38.5	35.1	31.8	30.2	28	26.2
						1994	45.5	41.1	38.5	35.1	31.8	30.2	28	26.2
						1995	45.6	41.2	38.6	35.1	31.8	30.3	28.1	26.3
						1996	45.6	41.2	38.6	35.1	31.9	30.3	28.1	26.3
[truncated: 4,003 more rows]

## Sheet: Fig. 4
		Fig.4b
		Number of stages (N)	T(oC)
			α=90°	α=60°	α=30°
		1	46.4	44.2	41.6
		2	44.4	40.7	38.1
		3	42.6	39.1	36.4
		4	39.4	36	33.4
		5	36.9	33.1	30.9
		6	35.2	32	30
		7	33.1	29.8	28.4
		8	31.2	27.9	27
		Fig.4d
		α	Water		Vapor
			J (L·m-2·h-1)	Error bar	J (L·m-2·h-1)	Error bar
		30°	2.41443	0.23357	2.73765	0.21567
		60°	3.62776	0.44183	4.24972	0.43011
		90°	4.36689	0.21529	5.07018	0.22062

## Sheet: Fig. 5
	Fig.5a
		Time (d)	Jprod (kg·m-2)
		1	21.246
		2	33.669
		3	34.181
		4	29.501
		5	30.277
	Fig.5d
		Ion concentration (mg·L-1)
		Before	After
	Na+	14500	1.6
	K+	472	0.12
	Ca2+	462	0.26
	Mg2+	1150	1.6
	B3+	4.02	0.035
	Fig.5e
	Time (h)	Conductivity (mS·cm-1)	Error bar
	1	201.6	0.15
	2	118.667	0.15275
	3	95.0667	0.20817
	4	46.9	0.1
	5	45.7667	0.15275
	6	36.9667	0.05774
	9	25.0667	0.15275
	10	24.7667	0.15275
	Fig.5f
	Time (d)	Jprod (L·m-2·h-1)
	1	4.2
	2	4.25
	3	4.27
	4	4.24
	5	4.21
	6	4.32
	7	4.33
	8	4.25
	9	4.18
	10	4.21
	11	4.31
	12	4.17
	13	4.19
	14	4.2
	15	4.23
	16	4.19
	17	4.21
	18	4.13
	19	4.19
	20	4.16
	21	4.18
